# Supplementary material for: The Origin and Composition of Korean Ethnicity Analyzed by Ancient and Present-Day Genome Sequences
Source: Genome Biol Evol. 2020 Mar 27;12(5):553–65. doi: 10.1093/gbe/evaa062 (PMC7250502; doi:10.1093/gbe/evaa062)
Supplement: evaa062_Supplementary_Data [file evaa062_supplementary_data.zip]

Archive with 2 entries (2 files):
- Korean_Origin_FigureS_GBE_rev_20200313.docx
- TableS.xlsx
