# Supplementary material for: The Origin and Composition of Korean Ethnicity Analyzed by Ancient and Present-Day Genome Sequences
Source: Genome Biol Evol. 2020 Mar 27;12(5):553–65. doi: 10.1093/gbe/evaa062 (PMC7250502; doi:10.1093/gbe/evaa062)
Supplement: evaa062_Supplementary_Data [file evaa062_supplementary_data.zip › TableS.xlsx]

## Sheet: Table S1
Table S1. Haplotype distribution in 88 unrelated Koreans.
SampleID	NCBI Acc.	Sample PopGroup	SNVs			haplotype		currMC (Kya)	ancMC (Kya)
			read depth	homozygous	heterozygous	mtDNA	Y-DNA
KPGP-00122	SAMN03701575	KPGP-00122	33.951	1508344	2197369	D4b2b		18.6	48.3
KPGP-00127	SAMN03701578	KPGP-00127	38.4028	1504357	2229298	C7a1c	O3a3b2	28.3	17.7
KPGP-00327	SAMN04451761	KPGP-00327	32.4061	1548512	2315077	B5a2a1b	O2b	14.5	50.7
KPGP-00338	SAMN06434247	KPGP-00338	33.4484	1559982	2463761	A+152+16362		29.2	18.62
KPGP-00001	SAMN03701562	Pop3	31.2884	1522752	2266505	D4e		22.9	48.3
KPGP-00002	SAMN03701563	Pop3	31.7594	1528079	2270513	D4j3a	O2b	14.2	48.3
KPGP-00032	SAMN03701565	Pop3	36.241	1522091	2248970	A+152+16362+200	O	29.2	12.75
KPGP-00033	SAMN03701566	Pop3	34.9506	1521053	2273371	M7b1a1a1b		28.7	54.8
KPGP-00120	SAMN03701573	Pop3	37.6737	1513015	2265198	F1b1a1a1	O2b	15.9	33.5
KPGP-00227	SAMN03701595	Pop3	37.2016	1520302	2351356	D4f1		2.3	48.3
KPGP-00228	SAMN03701596	Pop3	36.4695	1535604	2347433	B5b1	O3a4	22.5	50.7
KPGP-00230	SAMN03701598	Pop3	35.6814	1510934	2336825	G1a1a		22.5	35.7
KPGP-00232	SAMN03701599	Pop3	35.4105	1526524	2309699	B4d3a1	O3a3b2	28.7	50.7	admixture
KPGP-00233	SAMN03701600	Pop3	34.5937	1531463	2320447	B5b3a		25.9	50.7
KPGP-00317	SAMN03781019	Pop3	33.2964	1534544	2252545	D4b1a1a	O2b	20.1	48.3
KPGP-00326	SAMN04451760	Pop3	30.3772	1555944	2271003	D6a1	O2b	29.3	48.3	admixture
KPGP-00329	SAMN04451762	Pop3	32.9301	1536566	2298719	G2a1+16189		30.4	35.7
KPGP-00039	SAMN03701567	Pop5	32.6717	1538967	2306238	D5b1a1		21.7	48.3
KPGP-00205	SAMN03701592	Pop5	40.0025	1558772	2345900	D4d	C3	27	48.3
KPGP-00224	SAMN03701594	Pop5	33.1263	1539624	2309772	A+152+16362+200	N1c1	29.2	12.75
KPGP-00235	SAMN03701601	Pop5	36.9547	1535379	2334120	F1b1d		15.9	33.5
KPGP-00245	SAMN03781017	Pop5	32.9742	1555934	2312301	Y1	O3a3b2	13.2	13.2
KPGP-00254	SAMN03701602	Pop5	39.4994	1556454	2401720	D4a1	C4	6.3	48.3	admixture
KPGP-00265	SAMN03701605	Pop5	29.3707	1541738	2314488	N9a2a	O3a4	10.1	49.1
KPGP-00266	SAMN03701606	Pop5	29.6108	1532390	2297626	C4a2a1		17.7	17.7
KPGP-00318	SAMN03781020	Pop5	32.8863	1544614	2302739	G3a2a	N1c1	20.9	35.7
KPGP-00319	SAMN03781021	Pop5	32.6124	1540921	2282336	B4a1c3a	O3a3	20	50.7
KPGP-00320	SAMN04451757	Pop5	29.2731	1554265	2403045	A5a	C4	7.6	20.3
KPGP-00324	SAMN04451758	Pop5	34.2638	1545549	2348098	G2a5		30.4	35.7
KPGP-00325	SAMN04451759	Pop5	35.1777	1561372	2362874	F1a1	O2b	22.2	33.5
KPGP-00353	SAMN08442415	Pop5	31.1001	1552335	2409818	D4k	O3a4	6.3	48.3
KPGP-00354	SAMN08442416	Pop5	32.3076	1562936	2431468	D5b1b2	O3a3b2	21.7	48.3
KPGP-00363	SAMN08442423	Pop6	45.6451	1569624	2532176	C4a1a	C4	17.7	17.7
KPGP-00364	SAMN08442424	Pop6	49.0895	1563552	2596383	M10a1b	O2b	27.2	27.2
KPGP-00056	SAMN03701568	Pop7	35.973	1565120	2390017	Z3	O2b	24.3	17
KPGP-00086	SAMN03701569	Pop7	33.1513	1568629	2373678	N9a5	O2b	7.4	49.1
KPGP-00216	SAMN08442403	Pop7	47.0339	1565232	2448977	F1a1	O3a4	22.2	33.5
KPGP-00255	SAMN03701603	Pop7	33.0206	1561696	2390819	A5a1	O3a3	7.6	20.3
KPGP-00256	SAMN03701604	Pop7	41.0355	1556364	2446893	M7b1a1a1b	C1	28.7	54.8
KPGP-00260	SAMN06434237	Pop7	36.9908	1577631	2481992	Y1		13.2	13.2	admixture
KPGP-00269	SAMN03781018	Pop7	32.3808	1550836	2327440	D5b1a1	C3	21.7	48.3
KPGP-00288	SAMN06434238	Pop7	38.6373	1572461	2488046	F1a1	N	22.2	33.5
KPGP-00321	SAMN06434239	Pop7	39.705	1567803	2521548	B4b1a2	N1c1	24.3	50.7
KPGP-00328	SAMN06434240	Pop7	38.8195	1562395	2512878	B4a1c3b		20	50.7
KPGP-00331	SAMN06434241	Pop7	34.7326	1564160	2505273	C4a1a+195		17.7	17.7
KPGP-00332	SAMN06434242	Pop7	35.4896	1575272	2487894	Z3	O2b	24.3	17
KPGP-00333	SAMN06434243	Pop7	33.6807	1575765	2436980	D4j	C1	14.2	48.3
KPGP-00334	SAMN06434244	Pop7	30.3193	1558427	2425744	M7b1a1a		28.7	54.8
KPGP-00336	SAMN06434245	Pop7	30.8916	1565604	2432088	R11b	O3a3	21	21
KPGP-00339	SAMN06434248	Pop7	30.5395	1574043	2416758	N9a1	C1	4.7	49.1
KPGP-00340	SAMN06434249	Pop7	30.47	1565634	2419780	R11b		21	21
KPGP-00341	SAMN06434250	Pop7	30.9608	1574011	2390323	B4c1b1		31.6	50.7
KPGP-00342	SAMN08442404	Pop7	46.3497	1564211	2455498	D4		27	48.3
KPGP-00344	SAMN08442406	Pop7	45.2775	1573037	2454729	D4a	O2b	15.5	48.3
KPGP-00345	SAMN08442407	Pop7	47.106	1575875	2443551	C7a1c		28.3	17.7
KPGP-00346	SAMN08442408	Pop7	47.6931	1572766	2481004	G2a1+16189	O3a4	30.4	35.7
KPGP-00347	SAMN08442409	Pop7	47.6277	1575210	2495535	D4b1a	O2b	20.1	48.3
KPGP-00348	SAMN08442410	Pop7	47.0037	1572915	2466211	A		29.2	29.2
KPGP-00350	SAMN08442412	Pop7	64.0591	1579171	2423647	C4a2b	O3a4	17.7	17.7	admixture
KPGP-00351	SAMN08442413	Pop7	59.9881	1579448	2390178	M9a4b	Q1a1	15.4	54.8
KPGP-00352	SAMN08442414	Pop7	61.6078	1547016	2460177	C7	O3a3b2	28.3	17.7
KPGP-00356	SAMN08442417	Pop7	39.4926	1566465	2466263	D4a2		10.5	48.3
KPGP-00357	SAMN08442418	Pop7	37.7812	1564008	2449427	D4k	O2b	6.3	48.3
KPGP-00358	SAMN08442419	Pop7	46.9175	1567925	2518864	G1a1a	O3a3	22.5	35.7
KPGP-00360	SAMN08442420	Pop7	45.7586	1571742	2549905	D4e1a2a		19.3	48.3
KPGP-00361	SAMN08442421	Pop7	40.9082	1560316	2532151	G2a1e	O3a3b2	30.4	35.7
KPGP-00006	SAMN03701564	Pop8	30.1865	1512795	2247414	D4b2d	O3a4	18.6	48.3
KPGP-00088	SAMN03701570	Pop8	31.2062	1546101	2224761	D4a1b		6.3	48.3
KPGP-00090	SAMN03701571	Pop8	30.0169	1510308	2278895	D4b2b6	Q1a1	18.6	48.3
KPGP-00117	SAMN03701572	Pop8	37.2941	1512248	2216464	F1b1a	O2b	15.9	33.5
KPGP-00121	SAMN03701574	Pop8	38.5975	1505589	2272952	B5b2+@204		17.4	50.7
KPGP-00124	SAMN03701576	Pop8	37.2672	1533574	2231113	M7a1a	O3a3	18.9	54.8
KPGP-00125	SAMN03701577	Pop8	38.334	1525544	2216379	A3	O3a3	29.2	5.55
KPGP-00128	SAMN03701579	Pop8	38.0688	1522124	2240988	M7b1a1a1		28.7	54.8
KPGP-00129	SAMN03701580	Pop8	34.6042	1517067	2206789	A5a1a1b	O2b	7.6	20.3
KPGP-00131	SAMN03701581	Pop8	38.8097	1526075	2246302	M7a1a7	O3a3	18.9	54.8	admixture
KPGP-00132	SAMN03701582	Pop8	39.4863	1520636	2232482	D4a1		6.3	48.3
KPGP-00134	SAMN03701583	Pop8	38.6151	1515610	2227668	G3a2a		20.9	35.7
KPGP-00136	SAMN03701584	Pop8	37.1434	1518721	2234960	D5b1b	O2b	21.7	48.3
KPGP-00137	SAMN03701585	Pop8	38.1263	1504899	2236039	M7a1a7		18.9	54.8
KPGP-00138	SAMN03701586	Pop8	40.0132	1516806	2240316	D4b2b6		18.6	48.3
KPGP-00139	SAMN03701587	Pop8	34.1541	1504231	2222345	N9a2a2		10.1	49.1
KPGP-00141	SAMN03701588	Pop8	36.0205	1525837	2234304	D5b1a1		21.7	48.3
KPGP-00142	SAMN03701589	Pop8	40.3865	1517593	2225166	D4f1	C3	2.3	48.3
KPGP-00144	SAMN03701590	Pop8	41.0251	1509956	2246934	D5a2a1	O3a3b2	11.5	48.3
KPGP-00145	SAMN03701591	Pop8	36.1346	1520413	2238767	D4g1	O3a3b2	3.7	48.3
KPGP-00220	SAMN03701593	Pop8	34.3437	1517083	2252993	D4e2a		4.9	48.3
KPGP-00229	SAMN03701597	Pop8	35.5381	1520466	2318584	M11a	O3a3b2	22.7	54.8

## Sheet: Table S2
Table S2. Whole-genome variome data of the 91 present-day populations analyzed in this study
Number	ID_SAMPLE	ID_GROUP	FineSTRUCTURE group	LATITUDE	LONGITUDE	ALTITUDE	Ethnic_Group	City	Country	Continent_PAPGI	ID_CONTINENT_PAPGI	DEPTH	coverage	Sex	COVERAGE_1x	COVERAGE_2x	COVERAGE_5x	COVERAGE_10x	SNP_het	SNP_homo	Haplotype_mt	Haplotype_Y	REFERENCE
1	BOT_SAN_1	SAN_AF	AFR	-22.3285	24.6849	N/A	San	N/A	Botswana	Africa	AF	33.2	93.0596	Male	99.8602	99.7652	99.3444	97.1412	3359948	1755225	L0d1b2b2c1	A	1
2	BOT_SAN_2	SAN_AF	AFR	-22.3285	24.6849	N/A	San	N/A	Botswana	Africa	AF	38.6	93.0612	Male	99.8659	99.8007	99.5978	98.8502	3382570	1800186	L0d1c1a1a	A3b1	1
3	CGO_MBUTI_1	MBUTI_AF	AFR	-0.228	15.8277	N/A	Mbuti	N/A	Congo	Africa	AF	24.6	92.9617	Male	99.7254	99.3288	95.7764	75.8251	2895320	1729350	L0a2b	E1b1a7a*	1
4	CGO_MBUTI_2	MBUTI_AF	AFR	-0.228	15.8277	N/A	Mbuti	N/A	Congo	Africa	AF	37.4	93.0566	Male	99.8616	99.7907	99.5714	98.6881	3337729	1719824	L0a2b	E2b1a1	1
5	CHN_DAI_1	DAI_EA	EAb	25.0458	102.71	N/A	Dai	Yunnan	China	East Asia	EA	28.6	93.0497	Male	99.848	99.7273	99.061	95.321	2419788	1547095	B4a1c4	E2	1
6	CHN_DAI_2	DAI_EA	EAb	25.0458	102.71	N/A	Dai	Yunnan	China	East Asia	EA	37.3	93.0057	Male	99.8089	99.732	99.4841	98.4709	2484505	1559534	D4	C4	1
7	CHN_HAN_1	HAN_EA	EAb	35.8617	104.195	N/A	Han	N/A	China	East Asia	EA	28	93.0598	Male	99.8596	99.7449	99.1104	95.4641	2439727	1558630	A5	A	1
8	CHN_HAN_2	HAN_EA	EAb	35.8618	104.195	N/A	Han	N/A	China	East Asia	EA	35.5	93.0222	Male	99.8254	99.7471	99.4746	98.2606	2474705	1567706	R9b1a3	O	1
9	CHN_HAN_3	HAN_EA	EAb	35.8618	104.195	N/A	Han	N/A	China	East Asia	EA	39.6572	92.9977	Male	99.7968	99.6875	99.3356	98.255	2486966	1568791	M7c1b	O1a1	2
10	FRA_FRENCH_1	FRENCH_EU	EUR	46.2276	2.2137	N/A	N/A	N/A	France	Europe	EU	27	93.0531	Male	99.8524	99.7328	99.0704	95.0292	2531133	1432550	T1a	F(false)	1
11	FRA_FRENCH_2	FRENCH_EU	EUR	46.2276	2.2137	N/A	N/A	N/A	France	Europe	EU	42.6	93.0291	Male	99.8329	99.7525	99.5341	98.8673	2629992	1429811	U5b1c1a	R1b1b2g*	1
12	IND_GUJARAT_1	GUJARAT_SA	SA	20.5937	78.9629	N/A	Gujarat	N/A	India	South Asia	SA	29.7	93.0119	Male	98.3849	98.2298	97.3824	93.99	2495336	1465560	M5a2a	R2	4
13	IND_GUJARAT_2	GUJARAT_SA	SA	23.0225	72.5714	N/A	Gujarat	Ahmedabad	West India	South Asia	SA	14	93.0698	Male	99.8601	99.6294	96.8902	77.5896	2370304	1441272	W6	R1a1	4
14	IND_MIZORAM_1	MIZORAM_SEA	EAb	23.7271	92.7176	N/A	Mizoram	Aizawl	East India	Southeast Asia	SEA	31	93.062	Male	98.4365	98.3566	97.9895	96.321	2356512	1568945	F1d	O3a3b2	4
15	IND_TAMIL_1	TAMIL_SA	SA	11.1271	78.6569	N/A	Tamil	Tamil Nadu,	India	South Asia	SA	15.9	92.8033	Female	98.9569	98.5407	95.6306	83.0174	2395028	1393543	M5a2a	D2a1a	5
16	IND_TAMIL_2	TAMIL_SA	SA	11.1271	78.6569	N/A	Tamil	Tamil Nadu,	India	South Asia	SA	38.6	93.0801	Female	97.8067	97.7124	97.4696	96.81	2629219	1426291	U2b1	D2a1a	4
17	ITA_SARDINIAN_1	SARDINIAN_EU	EUR	40.1209	9.0129	N/A	Sardinian	Sardinia	Italy	Europe	EU	24.9	93.0444	Male	99.8427	99.7033	98.8363	93.5452	2478153	1438869	H3u	I	1
18	ITA_SARDINIAN_2	SARDINIAN_EU	EUR	40.1209	9.0129	N/A	Sardinian	Sardinia	Italy	Europe	EU	38.3	93.0553	Male	99.8611	99.7963	99.5956	98.8372	2582129	1476394	J2b1a	J1e	1
19	JPN_JAPAN_1	JAPAN_EA	EAb	36.2048	138.253	N/A	N/A	N/A	Japan	East Asia	EA	32.4	92.8908	Male	99.6768	99.5427	99.0926	97.3311	2423817	1580230	M7a1a3	N	DDBJ(samplelist_v11) Tomita
20	JPN_JAPAN_2	JAPAN_EA	EAb	36.2048	138.253	N/A	N/A	N/A	Japan	East Asia	EA	58.5	93.1112	Male	99.9212	99.8926	99.8027	99.5371	2555385	1577647	M13a1a	D2a1a	6
21	JPN_JAPAN_3	JAPAN_EA	EAb	36.2048	138.253	N/A	N/A	N/A	Japan	East Asia	EA	61.1	93.1178	Female	99.2587	99.2109	99.1016	98.9036	2562448	1584214	M7b1a1a1	D2a1a	6
22	JPN_JAPAN_4	JAPAN_EA	EAb	36.2048	138.253	N/A	N/A	N/A	Japan	East Asia	EA	58.1	93.1135	Male	99.9106	99.8802	99.7875	99.5634	2571845	1578178	D4e2c	C3	6
23	JPN_JAPAN_5	JAPAN_EA	EAb	36.2048	138.253	N/A	N/A	N/A	Japan	East Asia	EA	47.5	93.1136	Male	99.9237	99.8901	99.7722	99.3676	2532926	1581603	D4a1c	D2	6
24	JPN_JAPAN_6	JAPAN_EA	EAb	36.2048	138.253	N/A	N/A	N/A	Japan	East Asia	EA	50	93.1108	Female	99.2458	99.1916	99.0633	98.8002	2580315	1555089	D5a1a2	D2a1a	6
25	LKA_SINHALAESE_1	SINHALAESE_SA	SA	7.26802	79.8616	N/A	Sinhalaese	Colombo	Sri Lanka	South Asia	SA	17.9174	92.8157	Male	99.5757	99.1828	96.4124	81.9211	2455706	1447591	R6a	F(false)*	7
26	MAS_NEJEHAI_1	NEJEHAI_SEA	EAa	4.2105	101.976	N/A	Negrito Jehai	Pahang	Malaysia	Southeast Asia	SEA	29.5	93.0116	Male	98.3872	98.3081	97.987	96.5086	2278431	1610046	R21	R2	8
27	MAS_NEJEHAI_2	NEJEHAI_SEA	EAa	4.2105	101.976	N/A	Negrito Jehai	Pahang	Malaysia	Southeast Asia	SEA	32	93.0248	Female	97.7236	97.6367	97.3856	96.6938	2229709	1656391	R21	A	8
28	MAS_NEMENDRIQ_1	NEMENDRIQ_SEA	EAa	4.2105	101.976	N/A	Negrito Mendriq	Kuala Lah	Gua Musang	Southeast Asia	SEA	34.8	93.0371	Male	98.4151	98.329	97.9896	96.7745	2380729	1586921	M21a	K(false)	9
29	MAS_NEMENDRIQ_2	NEMENDRIQ_SEA	EAa	4.2105	101.976	N/A	Negrito Mendriq	Kuala Lah	Gua Musang	Southeast Asia	SEA	26.7	92.9812	Female	97.6828	97.5134	96.8658	94.5508	2294063	1578517	F1a1a	D2a1a	9
30	MAS_NEMENDRIQ_3	NEMENDRIQ_SEA	EAa	4.2105	101.976	N/A	Negrito Mendriq	Kuala Lah	Gua Musang	Southeast Asia	SEA	35.3	93.0625	Female	97.7779	97.6772	97.3835	96.539	2458982	1546707	F1a1a	D2a1a	9
31	MAS_ORSELETAR_1	ORSELETAR_SEA	EAa	4.2105	101.976	N/A	Orang Seletar	Tadang Tengku	Malaysia	Southeast Asia	SEA	28.7	92.944	Male	98.3142	98.1267	97.2315	93.8114	2002481	1725277	N9a6b	K(false)	9
32	MAS_ORSELETAR_2	ORSELETAR_SEA	EAa	4.2105	101.976	N/A	Orang Seletar	Tadang Tengku	Malaysia	Southeast Asia	SEA	28	92.9523	Female	97.6576	97.4595	96.6816	93.8972	2045629	1692172	N9a6b	A	9
33	MAS_RUNGUS_1	RUNGUS_SEA	EAb	6.9	116.8	N/A	Rungus	Kudat	North Borneo	Southeast Asia	SEA	29.4	92.964	Female	97.6644	97.511	96.9669	95.1037	2252486	1603810	M7c1	F(false)	9
34	MAS_SONSOGON_1	SONSOGON_SEA	EAb	6.5	116.7	N/A	Sonsogon	Kota Marudu	North Borneo	Southeast Asia	SEA	27.5	92.9896	Female	97.6897	97.5257	96.9222	94.7434	2205594	1605844	R9c1a	F(false)	9
35	MGL_MONGOLIA_1	MONGOLIA_EA	Esi	46.8625	103.847	N/A	N/A	N/A	Mongolia	East Asia	EA	27.6	93.0747	Male	98.4537	98.3865	98.0325	96.1574	2473144	1509224	D4g2a1	C3	22
36	MGL_MONGOLIA_2	MONGOLIA_EA	Esi	46.8625	103.847	N/A	N/A	N/A	Mongolia	East Asia	EA	27.7	93.0821	Male	98.4593	98.3931	98.0276	96.0432	2469214	1501822	U4d2	C3c	22
37	NGR_YORUBA_2	YORUBA_AF	AFR	9.082	8.6753	N/A	YORUBA	N/A	Nigeria	Africa	AF	39	93.0635	Male	99.8693	99.8102	99.6427	99.0216	3364691	1512735	L2a1a2b	E1b1a7a*	1
38	PAK_KALASH_2	KALASH_SA	SA	36.5797	72.4062	N/A	Kalash	N/A	Hindu Kush near Pamir	South Asia	SA	33.2068	93.1098	Male	99.9159	99.8802	99.7598	99.1284	2655821	1477739	U2e1h	L3	10
39	PAK_PATHAN_4	PATHAN_SA	SA	30.3753	69.3451	N/A	Pathan	N/A	Pakistan	South Asia	SA	35.3	93.0413	Male	98.4184	98.266	97.5532	95.019	2764050	1255479	M	L1	11
40	RUS_ALTAI_1	ALTAI_NA	Wsi	56.3	82.8	N/A	Altai	N/A	Altay Republic, Russia	North Asia	NA	28.8665	92.4074	Female	98.5771	97.4444	91.716	79.0976	2316945	1447412	M11b2	D2a1a	12
41	RUS_ALTAI_2	ALTAI_NA	Wsi	56.3	82.8	N/A	Altai	N/A	Altay Republic, Russia	North Asia	NA	32.5288	93.0617	Male	99.8629	99.8089	99.5697	98.3271	2616016	1485980	C4b3	R1a1	12
42	RUS_BURYAT_1	BURYAT_NA	Esi	52.6	104.3	N/A	Buryat	N/A	Ghani, Ust-Orda Buryat Okrug, Russia	North Asia	NA	26.4291	93.0373	Male	99.8275	99.726	99.0115	94.5487	2492191	1518414	D4p	N1c1	12
43	RUS_BURYAT_2	BURYAT_NA	Esi	52.6	104.3	N/A	Buryat	N/A	Ghani, Ust-Orda Buryat Okrug, Russia	North Asia	NA	31.7885	93.056	Male	99.8482	99.773	99.2992	96.5019	2561113	1520411	C4a1a3b	N1c1	12
44	RUS_KET_1	KET_NA	Wsi	63.8	87.4	N/A	Ket	N/A	Turukhansky rayon, Krasnoyarsky Krai, Russia	North Asia	NA	46.674	92.7456	Male	99.5017	98.9501	96.3117	90.2532	2468521	1518909	U4a1	Q	12
45	RUS_KET_2	KET_NA	Wsi	63.8	87.4	N/A	Ket	N/A	Turukhansky rayon, Krasnoyarsky Krai, Russia	North Asia	NA	29.1735	93.0044	Male	99.7885	99.6609	98.8164	94.4008	2437208	1531750	U5a1d2	Q	12
46	RUS_KORYAK_1	KORYAK_NA	Esi	64.1	167.9	N/A	Koryak	N/A	Anavguy, Kamchatka, Russia	North Asia	NA	22.7406	92.9984	Female	99.14	98.9992	98.0279	91.6859	2184735	1654821	A8	D2a1a	12
47	RUS_KORYAK_2	KORYAK_NA	Esi	64.1	167.9	N/A	Koryak	N/A	Anavguy, Kamchatka, Russia	North Asia	NA	24.6729	93.0299	Male	99.8192	99.7022	98.7861	92.9714	2247394	1637481	A8	C4	12
48	RUS_NIVKH_1	NIVKH_NA	Esi	54.5	136.5	N/A	Nivkh	N/A	Nogliki Settlement, Sakhalian Island, Russia	North Asia	NA	24.3327	93.0015	Female	99.157	99.0027	98.0229	92.4843	2213844	1626890	G1b1	D2a1a	12
49	RUS_NIVKH_2	NIVKH_NA	Esi	54.5	136.5	N/A	Nivkh	N/A	Nogliki Settlement, Sakhalian Island, Russia	North Asia	NA	31.5538	93.0363	Male	99.8334	99.7517	99.293	96.9951	2348546	1610335	Y1a+16189	C4	12
50	SEN_MANDENKA_1	MANDENKA_AF	AFR	14.4974	-14.4524	N/A	Mandenka	N/A	Senegal	Africa	AF	20.2732	93.0452	Male	99.8411	99.6988	98.8273	93.4962	3208964	1502043	L2c3a	C	1
51	SEN_MANDENKA_2	MANDENKA_AF	AFR	14.4974	-14.4524	N/A	Mandenka	N/A	Senegal	Africa	AF	35.6534	93.061	Male	99.8667	99.7981	99.5822	98.7071	3285181	1504876	L1b1a	E1b1b1a1	1
52	SIN_COSMOMALAY_1	COSMOMALAY_SEA	EAa	1.305	103.85	N/A	N/A	N/A	Singapore	Southeast Asia	SEA	38.8081	92.2426	Male	98.7397	98.295	97.3562	95.3947	2437822	1490740	N9a	O1a2	13
53	SIN_COSMOMALAY_2	COSMOMALAY_SEA	EAa	1.305	103.85	N/A	N/A	N/A	Singapore	Southeast Asia	SEA	34.2442	92.4061	Female	98.424	98.0899	97.4521	96.3255	2399621	1536223	M73a1	A	13
54	SSD_DINKA_1	DINKA_AF	AFR	7.9631	30.1589	N/A	Dinka	N/A	South Sudan	Africa	AF	35.4	93.0131	Male	99.817	99.7377	99.4898	98.5656	3230869	1528266	L0a1a+200	A3b2	1
55	SSD_DINKA_2	DINKA_AF	AFR	7.9631	30.1589	N/A	Dinka	N/A	South Sudan	Africa	AF	28.2	93.079	Male	99.8776	99.7687	99.136	95.4701	3167671	1502351	L2c1	DE*	1
56	THA_THAILAND_13	THAILAND_SEA	EAa	15.87	100.993	N/A	N/A	Phetchabun	Thailand	Southeast Asia	SEA	24.7	92.9644	Female	97.6591	97.4429	96.482	92.7588	2382398	1498899	R8a1a1a1	D2a1a	14
57	THA_THAILAND_14	THAILAND_SEA	EAb	15.87	100.993	N/A	N/A	Phetchabun	Thailand	Southeast Asia	SEA	26.1	92.793	Female	97.4795	97.0322	95.0354	88.9019	2296311	1520815	M54	A	14
58	TUR_TURKISH_1	TURKISH_WA	WA	41.0734	28.9911	N/A	Turkish	Bilgi University, Istanbul	Turkey	West Asia	WA	21.7	92.9841	Male	99.7765	99.4977	97.6623	89.7246	2511344	1411830	J1c4b	L	DDBJ(samplelist_v11)
59	TUR_TURKISH_10	TURKISH_WA	WA	38.422	27.129	N/A	Turkish	Izmir	Turkey	West Asia	WA	34.4214	93.0365	Male	99.833	99.7602	99.5117	98.4255	2663281	1408929	U5b1b1a	E1b1b1c1*	15
60	TUR_TURKISH_11	TURKISH_WA	WA	38.7333	35.4833	N/A	Turkish	Kayseri	Turkey	West Asia	WA	35.5662	93.0288	Male	99.8245	99.7468	99.4858	98.3281	2612747	1449270	X2+225+@16223	G2a	15
61	TUR_TURKISH_12	TURKISH_WA	WA	37.8667	32.4833	N/A	Turkish	Konya	Turkey	West Asia	WA	31.7658	92.9969	Male	99.7793	99.6377	98.8828	95.0036	2637248	1410634	J1b	J2a	15
62	TUR_TURKISH_13	TURKISH_WA	WA	38.4992	43.6703	N/A	Turkish	Van	Turkey	West Asia	WA	48.161	93.0651	Male	99.8658	99.8081	99.6534	99.2176	2690204	1429914	U3b2a1	E1b1b1c1*	15
63	TUR_TURKISH_14	TURKISH_WA	WA	42	35	N/A	Turkish	Sinop	Turkey	West Asia	WA	31.1505	93.0259	Male	99.8214	99.7296	99.3741	97.5727	2568531	1450460	HV1b	T*	15
64	TUR_TURKISH_15	TURKISH_WA	WA	40.9833	37.8833	N/A	Turkish	Ordu	Turkey	West Asia	WA	32.0118	93.0099	Female	99.1212	99.0256	98.7548	97.8057	2611977	1427117	K1b1c	A	15
65	TUR_TURKISH_16	TURKISH_WA	WA	38.6264	34.7139	N/A	Turkish	Nevsehir	Turkey	West Asia	WA	36.1526	92.9101	Female	99.0208	98.8201	98.1657	96.3125	2598288	1431362	H14b3	A	15
66	TUR_TURKISH_17	TURKISH_WA	WA	37.2167	28.3667	N/A	Turkish	Mugla	Turkey	West Asia	WA	37.9226	93.0517	Female	99.1826	99.0871	98.8506	98.1719	2693829	1411015	K1a4j1	A	15
67	TUR_TURKISH_2	TURKISH_WA	WA	39.93	32.86	N/A	Turkish	Ankara	Turkey	West Asia	WA	34.635	92.9096	Male	99.6964	99.5037	98.7842	96.4925	2586510	1431790	H1c1	I2*	15
68	TUR_TURKISH_3	TURKISH_WA	WA	41.1833	41.8181	N/A	Turkish	Artvin	Turkey	West Asia	WA	35.7283	93.0426	Female	99.1622	99.0639	98.7951	97.9201	2628305	1417296	K1a12a1a	A	15
69	TUR_TURKISH_4	TURKISH_WA	WA	39.7464	39.4914	N/A	Turkish	Erzincan	Turkey	West Asia	WA	38.9284	93.0493	Female	99.1753	99.0803	98.8434	98.168	2650255	1421678	T2b	A	15
70	TUR_TURKISH_5	TURKISH_WA	WA	39.9086	41.2769	N/A	Turkish	Erzurum	Turkey	West Asia	WA	33.5796	93.0339	Male	99.8323	99.7545	99.4803	98.1734	2605636	1416665	H13a2b2	R1b1b2*	15
71	TUR_TURKISH_6	TURKISH_WA	WA	36.4303	36.1742	N/A	Turkish	Hatay	Turkey	West Asia	WA	35.9992	93.0164	Female	99.1374	99.0365	98.7829	98.0055	2529685	1500297	U2e1h	A	15
72	TUR_TURKISH_7	TURKISH_WA	WA	37.7647	30.5567	N/A	Turkish	Isparta	Turkey	West Asia	WA	33.3863	93.0564	Male	99.8492	99.773	99.4879	98.1291	2676590	1417723	HV14a	J2a	15
73	TUR_TURKISH_8	TURKISH_WA	WA	36.8	34.6333	N/A	Turkish	Mersin	Turkey	West Asia	WA	32.823	93.063	Male	99.8598	99.7832	99.4903	98.078	2668498	1397885	H33a	J1e	15
74	TUR_TURKISH_9	TURKISH_WA	WA	41.0136	28.955	N/A	Turkish	Istanbul	Turkey	West Asia	WA	36.3852	92.9604	Male	99.7508	99.6018	99.0543	97.2533	2650541	1407686	K1a4c	J2a	15
75	VIE_KIN_1	KIN_SEA	EAb	10.8189	106.652	N/A	Kin	N/A	Vietnam	Southeast Asia	SEA	31.2204	93.0381	Male	99.837	99.7602	99.4418	97.8724	2498258	1561328	F1f	O3a3b2	16
76	VIE_KIN_2	KIN_SEA	EAb	10.8189	106.652	N/A	Kin	N/A	Vietnam	Southeast Asia	SEA	29.5734	93.0329	Female	99.1353	99.0488	98.79	97.8102	2460375	1549571	M7c1a	D2a1a	16
77	VIE_KIN_3	KIN_SEA	EAb	10.8189	106.652	N/A	Kin	N/A	Vietnam	Southeast Asia	SEA	31.1128	93.0495	Male	99.8519	99.7943	99.5705	98.3994	2486637	1562672	M7c1a	O3a3b2	16
78	CHN_HAN_4	HAN_EA	EAb	25.05	117.01	N/A	Han	N/A	China	East Asia	EA	30.292	93.1187	N/A	99.9285	99.9027	99.8246	99.3652	2569359	1582135	M7b1a1a1	O1a1	18
79	CHN_LAHU_2	LAHU_EA	EAb	22	100	N/A	Lahu	N/A	China	East Asia	EA	48.6027	93.1268	Male	99.9375	99.9216	99.8767	99.7553	2519731	1613640	D4j1a1	F(false)2	17
80	CHN_NAXI_1	NAXI_EA	EAb	26	100	N/A	Naxi	N/A	China	East Asia	EA	35.2898	93.1106	Male	99.9215	99.8998	99.8334	99.5203	2568412	1584100	A11b	O3a3b2	17
81	CHN_SHE_2	SHE_EA	EAb	27	119	N/A	She	N/A	China	East Asia	EA	39.1103	93.1159	Male	99.9271	99.9042	99.8275	99.5289	2503577	1609817	M7c1a2a	O3a3b1	17
82	CHN_TU_1	TU_EA	EAb	36	101	N/A	Tu	N/A	China	East Asia	EA	41.5738	93.1139	Female	99.9251	99.9026	99.8338	99.5755	2628920	1534601	F1a1a	R1a1	17
83	CHN_TUJIA_1	TUJIA_EA	EAb	29	109	N/A	Tujia	N/A	China	East Asia	EA	41.2714	93.1211	Female	99.931	99.9102	99.8456	99.637	2540960	1590156	R0+16189	O2a1	17
84	CHN_UYGUR_1	UYGUR_EA	Wsi	44	81	N/A	Uyghur	N/A	China	East Asia	EA	31.3981	93.1196	Female	99.2444	99.1931	99.0715	98.6594	2705079	1424962	U1a1	D2a1a	17
85	CHN_UYGUR_2	UYGUR_EA	Wsi	44	81	N/A	Uyghur	N/A	China	East Asia	EA	41.7713	93.1251	Male	99.9355	99.9165	99.8574	99.6389	2776674	1435043	M18	R1a1	17
86	CHN_XIBO_1	XIBO_EA	EAb	43.4979	81.5	N/A	Xibo	N/A	China	East Asia	EA	29.7863	93.1177	Male	99.9263	99.8966	99.7776	99.0089	2535237	1559362	C5d1	C3c	17
87	CHN_XIBO_2	XIBO_EA	EAb	43.4979	81.5	N/A	Xibo	N/A	China	East Asia	EA	43.3939	93.1193	Male	99.9289	99.91	99.8539	99.6703	2581113	1571245	R11b1b	O3a3b2	17
88	CHN_YI_1	YI_EA	EAb	28	103	N/A	Yi	N/A	China	East Asia	EA	33.6886	93.1213	Male	99.9135	99.8834	99.777	99.213	2514633	1574821	F1g1	O2a*	17
89	CHN_YI_2	YI_EA	EAb	28	103	N/A	Yi	N/A	China	East Asia	EA	33.2053	93.1143	Female	99.2888	99.1981	99.0831	98.7518	2526371	1568522	B5a1a	NO*	17
90	ESP_SPANISH_1	SPANISH_EU	EUR	39.9	-4	N/A	Spanish	N/A	Spain	Europe	EU	29.6656	93.1089	Male	99.9189	99.8904	99.7768	98.9855	2649280	1436935	H1z	R1b1b2*	17
91	ESP_SPANISH_2	SPANISH_EU	EUR	39.9	-4	N/A	Spanish	N/A	Spain	Europe	EU	36.3567	93.1204	Female	99.2481	99.2052	99.1118	98.9024	2698012	1429511	H2a2a1a	D2a1a	17
92	FRA_BASQUE_1	BASQUE_EU	EUR	43	0	N/A	Basque	N/A	France	Europe	EU	35.4193	93.1209	Male	99.9324	99.913	99.8483	99.525	2661068	1448727	H1e1a7	R1b1b2*	17
93	FRA_BASQUE_2	BASQUE_EU	EUR	43	0	N/A	Basque	N/A	France	Europe	EU	32.7868	93.1276	Female	99.253	99.2076	99.1104	98.8379	2610743	1456351	H2a5a1a	D2a1a	17
94	HUN_HUNGARIAN_1	HUNGARIAN_EU	EUR	47.5	19.1	N/A	Hungarian	N/A	Hungary	Europe	EU	34.3375	93.1323	Female	99.2562	99.2147	99.1248	98.8972	2686653	1435013	J1c7a	D2a1a	17
95	HUN_HUNGARIAN_2	HUNGARIAN_EU	EUR	47.5	19.1	N/A	Hungarian	N/A	Hungary	Europe	EU	34.944	93.1262	Male	99.9359	99.9161	99.8483	99.5121	2700972	1427363	H49a1	I1	17
96	IND_KASHMIR_1	KASHMIR_SA	SA	33.7782	76.5762	N/A	Kashmir	N/A	India	South Asia	SA	32.8531	93.1226	Male	99.9281	99.9039	99.8316	99.5128	2786402	1459741	D4b2	J2a	4
97	IRN_IRANIAN_1	IRANIAN_WA	WA	35.5859	51.46	N/A	Iranian	N/A	Iran	West Asia	WA	33.3954	93.1274	Male	99.937	99.9156	99.8369	99.4134	2755737	1426460	J1b6	Q1b	17
98	ITA_TUSCAN_1	TUSCAN_EU	EUR	43	11	N/A	Tuscan	N/A	Italy(Tuscany)	Europe	EU	32.9687	93.1263	Female	99.2591	99.2068	99.1016	98.7888	2621856	1452620	U5a2a1	D2a1a	17
99	ITA_TUSCAN_2	TUSCAN_EU	EUR	43	11	N/A	Tuscan	N/A	Italy(Tuscany)	Europe	EU	33.1215	93.1219	Male	99.9271	99.8986	99.7864	99.168	2657306	1437744	K1a1b1e	J2a	17
100	MMR_BURMESE_2	BURMESE_SA	EAa	17	96.7	N/A	Burmese	N/A	Myanmar	South Asia	SEA	39.8321	93.1255	Male	99.9361	99.913	99.8361	99.5465	2677318	1515889	M74b	O3a3b2	17
101	PHI_IGOROT_2	IGOROT_SEA	EAb	17.1	121	N/A	Igorot	N/A	Philippines	Southeast Asia	SEA	36.6434	93.1022	Male	99.9112	99.8878	99.806	99.4339	2314621	1699756	Y2a1a	O1a1	17
102	RUS_ALEUT_1	ALEUT_NA	Wsi	55.18	166	N/A	Aleut	N/A	Russia	North Asia	NA	39.821	93.1324	Female	99.9438	99.9224	99.85	99.5575	2670246	1487004	D2a1a	J2a	17
103	RUS_ALEUT_2	ALEUT_NA	Wsi	55.18	166	N/A	Aleut	N/A	Russia	North Asia	NA	33.1104	93.1143	Male	99.2378	99.1908	99.0738	98.6971	2545535	1512324	D2a1a	D2a1a	17
104	RUS_CHAPLIN_1	CHAPLIN_NA	Esi	64.48	172.86	N/A	Eskimo_Chaplin	N/A	Russia	North Asia	NA	37.2736	93.1067	Male	99.9147	99.8848	99.7674	99.2412	2316260	1683933	A2b1	N1c1	17
105	RUS_NAUKAN_1	NAUKAN_NA	Esi	66.02	169.71	N/A	Eskimo_Naukan	N/A	Russia	North Asia	NA	39.7111	93.0817	Female	99.2106	99.1551	99.0244	98.6987	2364849	1651200	A2a	D2a1a	17
106	RUS_NAUKAN_2	NAUKAN_NA	Esi	66.02	169.71	N/A	Eskimo_Naukan	N/A	Russia	North Asia	NA	38.4967	93.1143	Female	99.2464	99.1958	99.0866	98.8028	2341906	1667328	A2b1	D2a1a	17
107	RUS_SIRENIKI_1	SIRENIKI_NA	Esi	64.4	173.9	N/A	Eskimo_Sireniki	N/A	Russia	North Asia	NA	37.468	93.1086	Male	99.9168	99.8933	99.8074	99.4679	2425188	1633278	A2b1	N1c1	17
108	RUS_TLINGIT_2	TLINGIT_NA	Wsi	53	158.65	N/A	Tlingit	N/A	Russia	North Asia	NA	39.4711	93.115	Male	99.2474	99.201	99.0992	98.8793	2627021	1476312	D2a	D2a1a	17
109	TWN_AMI_1	AMI_EA	EAb	22.8431	121.185	N/A	Ami	N/A	Taiwan	East Asia	EA	29.8012	93.1078	Male	99.9175	99.8887	99.7572	98.9022	2396299	1624861	M7c1c3	O3a3b1	17
110	TWN_AMI_2	AMI_EA	EAb	22.8431	121.185	N/A	Ami	N/A	Taiwan	East Asia	EA	38.2651	93.1194	Male	99.9282	99.9019	99.8141	99.4853	2408654	1645738	B4a1a	O3a3b1	17
111	TWN_ATAYAL_1	ATAYAL_EA	EAb	24.6117	121.296	N/A	Atayal	N/A	Taiwan	East Asia	EA	30.1435	93.1055	Male	99.915	99.8836	99.7488	98.9263	2285434	1677460	N9a10a2a	O1a1	17
112	BRN_DUSUN_2	DUSUN_SEA	EAb	4.7	114.7	N/A	Dusun	N/A	Brunei	Southeast Asia	SEA	31.9714	93.1164	Female	99.247	99.1992	99.0768	98.6722	2435900	1618437	B5b1c	D2a1a	17
113	CHN_DAUR_1	DAUR_EA	EAb	48.4975	124	N/A	Daur	N/A	China	East Asia	EA	38.904	93.1199	Female	99.2505	99.2062	99.1151	98.9211	2556944	1559820	Z4a	D2a1a	17
114	CHN_HEZHEN_1	HEZHEN_EA	Esi	47.4976	133.5	N/A	Hezhen	N/A	China	East Asia	EA	34.6736	93.1024	Male	99.9118	99.8813	99.7647	99.1705	2491538	1591161	C4b3a	O2b	17
115	CHN_HEZHEN_2	HEZHEN_EA	EAb	47.4976	133.5	N/A	Hezhen	N/A	China	East Asia	EA	33.5289	93.1077	Female	99.2332	99.1849	99.0767	98.7558	2534703	1574813	C5d1	D2a1a	17
116	CHN_LAHU_1	LAHU_EA	EAb	22	100	N/A	Lahu	N/A	China	East Asia	EA	32.8558	93.1167	Female	99.2423	99.1967	99.0984	98.8225	2516138	1577050	C7a	D2a1a	17
117	CHN_MIAO_1	MIAO_EA	EAb	28	109	N/A	Miao	N/A	China	East Asia	EA	28.459	93.1142	Male	99.9234	99.8915	99.7372	98.6564	2454106	1588733	D4i	O2a1	17
118	CHN_MIAO_2	MIAO_EA	EAb	28	109	N/A	Miao	N/A	China	East Asia	EA	30.276	93.113	Female	99.2424	99.1873	99.045	98.5286	2464459	1570274	B4d1	D2a1a	17
119	CHN_NAXI_2	NAXI_EA	EAb	26	100	N/A	Naxi	N/A	China	East Asia	EA	33.498	93.1423	Female	99.9539	99.9251	99.8139	99.3659	2838143	1364997	R0+16189	N	17
120	CHN_NAXI_3	NAXI_EA	EAb	26	100	N/A	Naxi	N/A	China	East Asia	EA	34.1717	93.1161	Male	99.2464	99.1981	99.0945	98.7961	2528928	1589828	M71a1	D2a1a	17
121	CHN_OROQEN_1	OROQEN_EA	Esi	50.4339	126.5	N/A	Oroqen	N/A	China	East Asia	EA	32.2216	93.1163	Male	99.9229	99.8971	99.7909	99.2077	2465648	1602571	D3	N1c1	17
122	CHN_OROQEN_2	OROQEN_EA	Esi	50.4339	126.5	N/A	Oroqen	N/A	China	East Asia	EA	33.5298	93.1156	Female	99.241	99.1942	99.0884	98.7788	2452345	1612924	D3	D2a1a	17
123	CHN_TU_2	TU_EA	EAb	36	101	N/A	Tu	N/A	China	East Asia	EA	31.6718	93.1117	Male	99.2528	99.1889	99.061	98.6292	2568267	1543324	D4h1c	D2a1a	17
124	CHN_TUJIA_2	TUJIA_EA	EAb	29	109	N/A	Tujia	N/A	China	East Asia	EA	31.4383	93.11	Male	99.2425	99.187	99.0569	98.5972	2426721	1602525	A6a	D2a1a	17
125	EST_ESTONIAN_1	ESTONIAN_EU	EUR	58.3856	24.5022	N/A	Estonian	N/A	Estonia	Europe	EU	32.1762	93.1198	Male	99.9287	99.9037	99.8007	99.2603	2645767	1430177	U4b1a1a1	N1c1	17
126	EST_ESTONIAN_2	ESTONIAN_EU	EUR	58.9853	26.8638	N/A	Estonian	N/A	Estonia	Europe	EU	29.8095	93.1317	Male	99.9393	99.9141	99.7984	99.0856	2611145	1439179	H1a	N1c1	17
127	FIN_FINNISH_1	FINNISH_EU	EUR	60.2	24.9	N/A	Finnish	N/A	Finland	Europe	EU	31.9404	93.1136	Female	99.2375	99.19	99.079	98.7366	2654298	1434026	U5b1b2	D2a1a	17
128	FIN_FINNISH_2	FINNISH_EU	EUR	60.2	24.9	N/A	Finnish	N/A	Finland	Europe	EU	29.3706	93.1258	Male	99.935	99.9102	99.8022	99.0065	2646701	1446657	H7a1a	I1	17
129	FIN_FINNISH_3	FINNISH_EU	EUR	60.2	24.9	N/A	Finnish	N/A	Finland	Europe	EU	37.379	93.127	Male	99.9368	99.9124	99.8291	99.4959	2659580	1445061	H2a1	I2a*	17
130	FIN_SAAMI_1	SAAMI_EU	SA	69.91	27.03	N/A	Saami	N/A	Finland	Europe	EU	41.9942	93.1231	Female	99.256	99.2149	99.1274	98.9497	2606757	1481122	V7a1	D2a1a	17
131	GBR_ENGLISH_1	ENGLISH_EU	EUR	51.19	0.73	N/A	English	N/A	England	Europe	EU	34.4143	93.1233	Male	99.9337	99.9103	99.8249	99.3939	2636179	1440922	H23	R1b1b2d	17
132	GBR_ENGLISH_2	ENGLISH_EU	EUR	51.19	0.73	N/A	English	N/A	England	Europe	EU	38.0705	93.1256	Female	99.2546	99.211	99.1138	98.8847	2662636	1444965	K2b1a3	D2a1a	17
133	IND_MADIGA_2	MADIGA_SA	SA	17.72	83.32	N/A	Madiga	N/A	India	South Asia	SA	39.141	93.117	Male	99.9268	99.9025	99.8201	99.4856	2740582	1471257	M49d	J2b2	17
134	KHM_CAMBODIAN_1	CAMBODIAN_SEA	EAa	12	105	N/A	Cambodian	N/A	Cambodia	Southeast Asia	SEA	32.0172	93.1177	Male	99.9289	99.9097	99.8485	99.5848	2594938	1559603	F1f	O2a*	17
135	KHM_CAMBODIAN_2	CAMBODIAN_SEA	EAa	12	105	N/A	Cambodian	N/A	Cambodia	Southeast Asia	SEA	36.5477	93.0865	Female	99.2136	99.1666	99.0726	98.8332	2608517	1530955	F1a1a1	D2a1a	17
136	NZL_MAORI_1	MAORI_OC	Wsi	-41.2833	174.45	N/A	Maori	N/A	New Zealand	Oceania	OC	33.4445	93.1226	Male	99.931	99.9007	99.7608	98.846	2843151	1372237	B4a1a1+16126	I2b	17
137	POL_POLISH_1	POLISH_EU	EUR	52.2333	21.0167	N/A	Polish	N/A	Poland	Europe	EU	34.557	93.1063	Male	99.9171	99.8908	99.8064	99.4401	2658219	1445717	H+152	R1b1b2*	17
138	RUS_ITELMAN_1	ITELMAN_NA	Esi	57	157	N/A	Itelman	N/A	Russia	North Asia	NA	38.4929	93.1227	Female	99.254	99.2132	99.1281	98.9392	2379748	1668949	G1b+16129	D2a1a	17
139	RUS_YAKUT_1	YAKUT_NA	Esi	62.9829	129.5	N/A	Yakut	N/A	Russia	North Asia	NA	40.0338	93.1199	Male	99.2559	99.2	99.0785	98.719	2508486	1568313	G2a2	D2a1a	17
140	RUS_YAKUT_2	YAKUT_NA	Esi	62.9829	129.5	N/A	Yakut	N/A	Russia	North Asia	NA	32.2841	93.1172	Female	99.9274	99.9067	99.8357	99.585	2560615	1580240	F2b1	N1c1b	17
141	IND_RELLI_1	RELLI_SA	SA	17.7	83.3	N/A	Relli	Visakhapatnam	India	South Asia	SA	40.2527	93.1255	Male	99.935	99.9088	99.8006	99.1619	2712924	1469096	M52b1a	R1a1	19
142	ZAF_KHOMANI_2	KHOMANI_AF	AFR	-27	20.75	N/A	Khomani_San	N/A	SouthAfrica	Africa	AF	42.6474	93.1208	Female	99.255	99.211	99.113	98.9089	3470822	1826642	L0d2a1a	D2a1a	17
143	BGD_BENGALI_1	BENGALI_SA	SA	23.7	90.4	N/A	Bengali	N/A	Bangladesh	South Asia	SA	36.8419	93.1246	Male	99.846	99.8232	99.7551	99.469	2790193	1446078	M5a	J2b2	17
144	BGD_BENGALI_2	BENGALI_SA	SA	23.7	90.4	N/A	Bengali	N/A	Bangladesh	South Asia	SA	28.4736	93.1258	Female	99.2572	99.1985	99.0723	98.6127	2693316	1461921	M2b1	D2a1a	17
145	IND_BRAHMIN_1	BRAHMIN_SA	SA	17.7	83.3	N/A	Brahmin	Visakhapatnam	India	South Asia	SA	42.1949	93.1208	Male	99.9321	99.9129	99.8522	99.6351	2813293	1439069	J1d4	R2	19
146	IND_BRAHMIN_2	BRAHMIN_SA	SA	17.7	83.3	N/A	Brahmin	Visakhapatnam	India	South Asia	SA	29.3755	93.1095	Male	99.9151	99.8845	99.7456	98.8264	2727173	1445627	M2b1	J2a	19
147	IND_IRULA_1	IRULA_SA	SA	13.5	80	N/A	Irula	N/A	India	South Asia	SA	40.799	93.1177	Male	99.9288	99.9085	99.8432	99.5869	2735283	1481197	M42'74	R2	19
148	IND_IRULA_2	IRULA_SA	SA	13.5	80	N/A	Irula	N/A	India	South Asia	SA	41.5686	93.1274	Male	99.9385	99.9156	99.8339	99.5048	2727532	1501039	M42'74	L3	19
149	IND_KAPU_1	KAPU_SA	SA	17.7	83.3	N/A	Kapu	Visakhapatnam	India	South Asia	SA	42.3129	93.1252	Male	99.9349	99.9156	99.8529	99.6301	2762289	1454989	M35a1	H1	19
150	IND_KAPU_2	KAPU_SA	SA	17.7	83.3	N/A	Kapu	Visakhapatnam	India	South Asia	SA	42.9766	93.1213	Male	99.9314	99.9102	99.8423	99.6159	2729993	1470125	M35b+16304	L1	19
151	IND_MALA_1	MALA_SA	SA	17.7	83.3	N/A	Mala	Visakhapatnam	India	South Asia	SA	40.1723	93.1207	Male	99.9307	99.9102	99.8416	99.5658	2751751	1478248	M41a1	R1a1	19
152	IND_MALA_2	MALA_SA	SA	17.7	83.3	N/A	Mala	Visakhapatnam	India	South Asia	SA	39.0637	93.1258	Male	99.935	99.9135	99.8399	99.5385	2742125	1486018	R5a2	F(false)*	19
153	IRN_IRANIAN_2	IRANIAN_WA	WA	35.5859	51.46	N/A	Iranian	N/A	Iran	West Asia	WA	38.7557	93.1282	Male	99.9387	99.9192	99.8576	99.6114	2707993	1451078	H2	E1b1b1a3*	17
154	ISL_ICELANDIC_1	ICELANDIC_EU	EUR	64.1333	-21.9333	N/A	Icelandic	N/A	Iceland	Europe	EU	31.0722	93.1172	Female	99.2408	99.1926	99.0718	98.6463	2630647	1422241	K1c2	D2a1a	17
155	ISL_ICELANDIC_2	ICELANDIC_EU	EUR	64.1333	-21.9333	N/A	Icelandic	N/A	Iceland	Europe	EU	40.0906	93.1195	Female	99.2476	99.2044	99.1096	98.8791	2632943	1438916	H2a2a2	D2a1a	17
156	KGZ_KYRGYZ_1	KYRGYZ_CA	Wsi	42.9	74.6	N/A	Kyrgyz	Bishkek	Kyrgyzystan	Central Asia	CA	39.5249	93.1138	Male	99.9241	99.8966	99.7991	99.4234	2692759	1485888	G2a2	R1a1	19
157	KGZ_KYRGYZ_2	KYRGYZ_CA	Wsi	42.9	74.6	N/A	Kyrgyz	Bishkek	Kyrgyzystan	Central Asia	CA	32.8399	93.1177	Female	99.2436	99.1899	99.022	98.473	2662569	1457577	C4	D2a1a	19
158	NPL_KUSUNDA_2	KUSUNDA_SA	EAa	28.0725	84.2595	N/A	Kusunda	N/A	Nepal	South Asia	SA	33.802	93.1102	Male	99.9189	99.896	99.8129	99.3937	2119308	1792769	M5c2	H*	17
159	PAK_BRAHUI_1	BRAHUI_SA	SA	30.4987	66.5	N/A	Brahui	N/A	Pakistan	South Asia	SA	31.3338	93.1209	Male	99.9315	99.9072	99.8187	99.2801	2749945	1439686	H1ca	R1a1	17
160	PAK_BRAHUI_2	BRAHUI_SA	SA	30.4987	66.5	N/A	Brahui	N/A	Pakistan	South Asia	SA	29.2192	93.1224	Male	99.9322	99.9072	99.8007	99.0112	2571145	1527381	U7a3b	O3a4	17
161	PAK_BURUSHO_1	BURUSHO_SA	SA	36.4984	74	N/A	Burusho	N/A	Pakistan	South Asia	SA	34.6226	93.1191	Male	99.9302	99.9053	99.8271	99.4499	2718396	1445434	C4+152	H1	17
162	PAK_HAZARA_2	HAZARA_SA	Wsi	33.4986	70	N/A	Hazara	N/A	Pakistan	South Asia	SA	55.8009	93.1266	Male	99.9395	99.923	99.8855	99.8038	2714372	1494477	M3a1b	C	17
163	PAK_KALASH_3	KALASH_SA	SA	35.9937	71.5	N/A	Kalash	N/A	Pakistan	South Asia	SA	31.5712	93.1217	Male	99.931	99.9062	99.8152	99.272	2533505	1526811	U2e1h	H1	17
164	PAK_MAKRANI_1	MAKRANI_SA	SA	26	64	N/A	Makrani	N/A	Pakistan	South Asia	SA	36.3728	93.125	Male	99.9308	99.9109	99.8501	99.5903	2769394	1446014	L2a1a2	J2a	17
165	PAK_PATHAN_2	PATHAN_SA	SA	33.487	70.5	N/A	Pathan	N/A	Pakistan	South Asia	SA	33.4649	93.1327	Male	99.9432	99.9214	99.8442	99.4114	2720432	1426033	J1d3a2	R1a1	17
166	PAK_PATHAN_3	PATHAN_SA	SA	33.487	70.5	N/A	Pathan	N/A	Pakistan	South Asia	SA	36.0487	93.1254	Female	99.2605	99.2135	99.1223	98.9175	2769587	1430401	U7a	D2a1a	17
167	PAK_PUNJABI_1	PUNJABI_SA	SA	31.5	74.3	N/A	Punjabi	N/A	Pakistan	South Asia	SA	28.6997	93.1219	Male	99.925	99.8937	99.7599	98.8582	2694388	1459160	U7b	J2a	17
168	PAK_PUNJABI_2	PUNJABI_SA	SA	31.5	74.3	N/A	Punjabi	N/A	Pakistan	South Asia	SA	32.7864	93.1212	Male	99.931	99.9086	99.8246	99.3271	2717535	1465825	M5a1b	R2	17
169	PAK_PUNJABI_3	PUNJABI_SA	SA	31.5	74.3	N/A	Punjabi	N/A	Pakistan	South Asia	SA	28.6863	93.1155	Female	99.2454	99.1907	99.0627	98.5453	2676786	1468520	H2a2	D2a1a	17
170	PAK_SINDHI_1	SINDHI_SA	SA	25.4906	69	N/A	Sindhi	N/A	Pakistan	South Asia	SA	33.5077	93.1216	Male	99.9313	99.908	99.8291	99.4373	2620544	1518786	M30f	R1a1	17
171	PAK_SINDHI_2	SINDHI_SA	SA	25.4906	69	N/A	Sindhi	N/A	Pakistan	South Asia	SA	32.5478	93.1274	Female	99.2928	99.2105	99.1021	98.758	2739376	1438146	R5a2	D2a1a	17
172	RUS_CHUKCHI_1	CHUKCHI_NA	Wsi	69	169	N/A	Chukchi	N/A	Russia	North Asia	NA	38.1055	93.1196	Male	99.9301	99.9026	99.7974	99.3113	2776620	1409226	A2b1	R1a1	17
173	RUS_EVEN_1	EVEN_NA	Esi	57.53	135.88	N/A	Even	N/A	Russia	North Asia	NA	41.185	93.1084	Female	99.2391	99.1957	99.1003	98.8742	2616089	1542141	C4a2a1a	D2a1a	17
174	RUS_EVEN_2	EVEN_NA	Esi	57.53	135.88	N/A	Even	N/A	Russia	North Asia	NA	33.9387	93.1129	Male	99.9224	99.9007	99.8211	99.3929	2509242	1587995	D4j4a	C3c	17
175	RUS_EVEN_3	EVEN_NA	Esi	57.53	135.88	N/A	Even	N/A	Russia	North Asia	NA	42.0614	93.1149	Female	99.2448	99.2038	99.1164	98.9158	2512799	1592087	D4o2a	D2a1a	17
176	RUS_MANSI_1	MANSI_NA	Wsi	63.65	62.1	N/A	Mansi	N/A	Russia	North Asia	NA	32.7941	93.1114	Female	99.9201	99.8921	99.7875	99.2677	2619410	1491658	J1d6a	N1b	17
177	RUS_MANSI_2	MANSI_NA	Wsi	63.8	61.45	N/A	Mansi	N/A	Russia	North Asia	NA	38.6646	93.1257	Male	99.2546	99.2086	99.1071	98.8767	2661153	1474536	K2a5	D2a1a	17
178	RUS_TLINGIT_1	TLINGIT_NA	SA	55.18	166	N/A	Tlingit	N/A	Russia	North Asia	NA	37.3763	93.121	Female	99.9306	99.904	99.8155	99.4685	2742695	1425103	D4e1	N1b	17
179	RUS_TUBALAR_1	TUBALAR_NA	Wsi	51.1333	87	N/A	Tubalar	N/A	Russia	North Asia	NA	32.4735	93.1265	Female	99.252	99.2057	99.0982	98.7733	2630870	1480521	C4b3	D2a1a	17
180	RUS_TUBALAR_2	TUBALAR_NA	Wsi	51.1333	87	N/A	Tubalar	N/A	Russia	North Asia	NA	35.5811	93.1188	Female	99.2456	99.2026	99.1092	98.8738	2651799	1497729	D4b1a2a1	D2a1a	17
181	RUS_ULCHI_1	ULCHI_NA	Esi	52.43	140.42	N/A	Ulchi	N/A	Russia	North Asia	NA	36.6151	93.1081	Female	99.2346	99.1907	99.0973	98.8735	2489844	1617925	Y1a+16189	D2a1a	17
182	RUS_ULCHI_2	ULCHI_NA	Esi	52.37	140.45	N/A	Ulchi	N/A	Russia	North Asia	NA	34.3829	93.105	Female	99.2317	99.1863	99.0817	98.7815	2515231	1597009	C5a1	D2a1a	17
183	CHN_TIBET_41	CHN_TIBET	EAb	29.39	91.06	N/A	tibet	N/A	China	East Asia	NA	36.07	93.0474	N/A	99.8519	99.8068	99.6703	99.3094	2596076	1555754	F1a1	D2a1a	20
184	CHN_TIBET_45	CHN_TIBET	EAb	29.39	91.06	N/A	tibet	N/A	China	East Asia	NA	35.28	93.052	N/A	99.8568	99.8125	99.679	99.3219	2610109	1574286	N9a1	D2a1a	20
185	CHN_TIBET_42	CHN_TIBET	EAb	29.39	91.06	N/A	tibet	N/A	China	East Asia	NA	36.31	93.0413	N/A	99.8454	99.8003	99.6683	99.336	2586446	1573837	D4g2b1	D2a1a	20
												34.6046	93.065	#DIV/0!	99.5057	99.424	99.0719	97.5764	2595513	1.52002e+06
References
1	Prüfer, Kay, et al. "The complete genome sequence of a Neanderthal from the Altai Mountains." Nature 505.7481 (2014): 43.
2	Wang et al. The diploid genome sequence of an Asian individual. Nature (2018) 456:60-65
3	EIHenfnawi et al. Whole genome sequencing and bioinformatic analysis of two Egyptian genomes. Gene (2018) 668:129-134
4	Almal et al. Sequencing and analysis of the whole genome of indian Gujarati male. Genomics (2018) in press
5	Raghavan et al. Upper palaeolithic siberian genome reveals dual ancestry of Native Americans. Nature (2014) 505(7481):87-91
6	Sample donation from Jun Ohashi, Tsukubu University
7	https://www.researchgate.net/profile/Vinod_Scaria/publication/263278090_The_Sri_Lankan_Personal_Genome_Project/links/55a74a0508ae51639c577061.pdf
8	Aghakhanian et al. Unravelling the genetic history of Negritos and indigenous populations of Southeast Asia. Genome Biol Evol (2015) 7(5):1206-1215
9	Sample donation from Maude Phipps, Monash University
10	Ayub et al. The Kalash genetic isolate: ancient divergence, drift, and selection. Am J Hum Genet (2015) 96(5):775-783
11	Ilyas et al. Whole genome sequencing of an ethnic Pathan (Pakhtun) from the north-west of Pakistan. BMC Genomics (2015) 16:172
12	Raghavan et al. Population Genetics. Genomic evidence for the pleistocene and recent population history of Native Americnas. Science (2015) 349(6250):aab3884
13	Wong et al. Deep whole-genome sequencing of 100 Southeast Asian Malays. Am J Hum Genet (2013) 92(1):52-66
14	Sample donation from Suthat Fucharoen, Mahidol University
15	Alkan et al. Whole genome sequencing of Turkish genomes reveals functional private alleles and impact of genetic interactions with Europe, Asia and Africa. BMC genomics (2014) 15:963
16	Hai et al. Whole genome analysis of a Vietnamese trio. J. Biosci (2015) 40(1):113-124
17	Peter et al. Global diversity, population stratification, and selection of human copy number variation. Science (2015) 349(6253):aab3761
18	individual donation
19	Mallick et al. The Simons Genome Diversity Project: 300 genomes from 142 diverse populations. Nature (2016) 538(7624):201-206
20	Zhang et al. Differentiated demographic histories and local adaptations between Sherpas and Tibetans. Genome Biology (2017) 18:115
21	Sample donation from Fahd Al-Mulla, Kuwait University
22	Sequenced by KOGIC,UNIST

## Sheet: Table S3
Table S3. Ancient genomes applied in this study
	SampleID	Name	time	Era	Location	Mean	Max	Min	ref
1	Ust_Ishim_ancient	Ust_Ishim_ancient	45000	Pleistocene hunter-gather	Russia	0.128012	0.129706	0.125838	4
2	Kostenki_ancient	Kostenki_ancient	36200	Pleistocene hunter-gather	Russia	0.125116	0.127936	0.121558	2
3	Bichon_ancient	Bichon_ancient	34250	Late Upper Palaeolithic	Switzerland	0.125458	0.127322	0.121928	13
4	MA1_ancient	MA1_ancient	24000	Pleistocene hunter-gather	Russia	0.132195	0.135497	0.129345	3
5	KK1_ancient (Kotias)	KK1_ancient	11,610-11,820	Late Upper Palaeolithic	Georgia	0.121168	0.1232	0.118561	11
6	SATP_ancient (Satsurblia)	SATP_ancient	11,182-11,430	Late Upper Palaeolithic	Georgia	0.119735	0.122583	0.116735	11
7	LaBrana_ancient	LaBrana_ancient	6,000-4,600	Holocene hunter-gather	Spain	0.127574	0.130335	0.124963	8
8	Motala_HG1_ancient	Motala_HG1_ancient	8000	Holocene hunter-gather	Sweden	0.124717	0.129333	0.121721	7
9	Motala_HG2_ancient	Motala_HG2_ancient	8000	Holocene hunter-gather	Sweden	0.125375	0.128853	0.122907	7
10	Motala_HG3_ancient	Motala_HG3_ancient	8000	Holocene hunter-gather	Sweden	0.126009	0.13105	0.123132	7
11	Motala_HG4_ancient	Motala_HG4_ancient	8000	Holocene hunter-gather	Sweden	0.125378	0.127944	0.120783	7
12	Motala_HG5_ancient	Motala_HG5_ancient	8000	Holocene hunter-gather	Sweden	0.125118	0.127937	0.122541	7
13	Motala_HG6_ancient	Motala_HG6_ancient	8000	Holocene hunter-gather	Sweden	0.125457	0.128327	0.121724	7
14	Motala12_ancient	Motala12_ancient	8000	Holocene hunter-gather	Sweden	0.129594	0.132657	0.126861	7
15	Samara_HG_ancient	Samara_HG_ancient	5,650-5,555	Holocene hunter-gather	Russia	0.126203	0.12927	0.123248	8
16	Karelia_HG_ancient	Karelia_HG_ancient	7,500–2,700	Holocene hunter-gather	Russia	0.128201	0.131692	0.125886	8
17	Loschbour_ancient	Loschbour_ancient	6050	hunter-gatner	Luxembourg	0.129354	0.133157	0.127007	7
18	Starcevo_EN_ancient	Starcevo_EN_ancient	5,710-5,550	Early Neolithic	Hungary	0.116806	0.120215	0.112551	8
19	Stuttgart_ancient	Stuttgart_ancient	7000	Early Neolithic	Germany	0.122226	0.124574	0.120388	7
20	KO1_ancient	KO1_ancient	5,650–5,780	Early Neolithic	Hungary	0.127057	0.130848	0.124788	1
21	LBK_EN1_ancient	LBK_EN1_ancient	5,500-4,800	Early Neolithic	Germany	0.115726	0.119146	0.112886	8
22	LBK_EN10_ancient	LBK_EN10_ancient	5,500-4,800	Early Neolithic	Germany	0.119127	0.122498	0.114881	8
23	LBK_EN11_ancient	LBK_EN11_ancient	5,500-4,800	Early Neolithic	Germany	0.117664	0.124289	0.109023	8
24	LBK_EN12_ancient	LBK_EN12_ancient	5,500-4,800	Early Neolithic	Germany	0.119302	0.125586	0.112193	8
25	LBK_EN2_ancient	LBK_EN2_ancient	5,500-4,800	Early Neolithic	Germany	0.116826	0.119379	0.11455	8
26	LBK_EN3_ancient	LBK_EN3_ancient	5,500-4,800	Early Neolithic	Germany	0.11864	0.121777	0.114545	8
27	LBK_EN4_ancient	LBK_EN4_ancient	5,500-4,800	Early Neolithic	Germany	0.117581	0.119788	0.115514	8
28	LBK_EN5_ancient	LBK_EN5_ancient	5,500-4,800	Early Neolithic	Germany	0.114707	0.119073	0.11032	8
29	LBK_EN6_ancient	LBK_EN6_ancient	5,500-4,800	Early Neolithic	Germany	0.117175	0.119474	0.114912	8
30	LBK_EN7_ancient	LBK_EN7_ancient	5,500-4,800	Early Neolithic	Germany	0.118537	0.122537	0.113591	8
31	LBK_EN8_ancient	LBK_EN8_ancient	5,500-4,800	Early Neolithic	Germany	0.121111	0.12875	0.115155	8
32	LBK_EN9_ancient	LBK_EN9_ancient	5,500-4,800	Early Neolithic	Germany	0.117933	0.12047	0.115685	8
33	LBKT_EN_ancient	LBKT_EN_ancient	5,500-4,800	Early Neolithic	Hungary	0.118982	0.126258	0.110679	8
34	Spain_EN1_ancient	Spain_EN1_ancient	5,200-5,066	Early Neolithic	Spain	0.119585	0.123104	0.116582	8
35	Spain_EN2_ancient	Spain_EN2_ancient	5,200-5,066	Early Neolithic	Spain	0.117751	0.121121	0.114984	8
36	Spain_EN3_ancient	Spain_EN3_ancient	5,200-5,066	Early Neolithic	Spain	0.117213	0.119906	0.114748	8
37	Spain_EN4_ancient	Spain_EN4_ancient	5,200-5,066	Early Neolithic	Spain	0.118053	0.120275	0.115613	8
38	Esperstedt_MN1_ancient	Esperstedt_MN1_ancient	4,000-3,000	Mid Neolithic	Germany	0.119652	0.123362	0.116825	8
39	NE1_ancient	NE1_ancient	5,070–5,310	Mid Neolithic	Hungary	0.122146	0.124681	0.120421	1
40	NE5_ancient	NE5_ancient	4,990–5,210	Mid Neolithic	Hungary	0.116604	0.120248	0.113613	1
41	NE6_ancient	NE6_ancient	4,950–5,300	Mid Neolithic	Hungary	0.119032	0.122301	0.115972	1
42	NE7_ancient	NE7_ancient	4,360–4,490	Late Neolithic	Hungary	0.120995	0.124122	0.11832	1
43	Spain_MN1_ancient	Spain_MN1_ancient	3,900-3,600	Middle Neolithic	Spain	0.120458	0.123882	0.116871	8
44	Spain_MN2_ancient	Spain_MN2_ancient	3,900-3,600	Middle Neolithic	Spain	0.118039	0.120849	0.115172	8
45	Spain_MN3_ancient	Spain_MN3_ancient	3,900-3,600	Middle Neolithic	Spain	0.119144	0.121979	0.11669	8
46	otzi_ancient	otzi_ancient	3350	Copper age	Italy	0.121291	0.124124	0.119183	12
47	Gok2_ancient	Gok2_ancient	3,100-2,800	Mid Neolithic	Sweden	0.120942	0.123622	0.11819	5
48	Ajv58_ancient	Ajv58_ancient	2,950-2,560	Late Cooper Age (steppe)	Sweden	0.126155	0.128115	0.123798	5
49	Yamnaya1_ancient	Yamnaya1_ancient	3,000-2,400	Late Cooper Age (steppe)	Russia	0.123274	0.125458	0.120262	8
50	Yamnaya3_ancient	Yamnaya3_ancient	3,000-2,400	Late Cooper Age (steppe)	Russia	0.125	0.129358	0.121751	8
51	Yamnaya4_ancient	Yamnaya4_ancient	3,000-2,400	Late Cooper Age (steppe)	Russia	0.124347	0.126977	0.121507	8
52	baYam1_atoft_ancient	baYam1_atoft_ancient	3,000-2,400	Late Cooper Age (steppe)	Russia	0.122134	0.125516	0.118364	6
53	Yamnaya2_ancient	Yamnaya2_ancient	3,000-2,400	Late Cooper Age (steppe)	Russia	0.123339	0.126664	0.120714	8
54	baYam2_atoft_ancient	baYam2_atoft_ancient	3,000-2,400	Late Cooper Age (steppe)	Russia	0.122172	0.125682	0.119292	6
55	baYam3_atoft_ancient	baYam3_atoft_ancient	3,000-2,400	Late Cooper Age (steppe)	Russia	0.120791	0.124066	0.118131	6
56	baYam4_atoft_ancient	baYam4_atoft_ancient	3,000-2,400	Late Cooper Age (steppe)	Russia	0.120427	0.123191	0.117426	6
57	CO1_ancient	CO1_ancient	2,700–2,900	Late Cooper Age (steppe)	Hungary	0.120024	0.122835	0.117639	1
58	Alberstedt_LN1_ancient	Alberstedt_LN1_ancient	2,500-2,200	Late Neolithic	Germany	0.120356	0.122413	0.118308	8
59	BenzigerodeHeimburg_LN1_ancient	BenzigerodeHeimburg_LN1_ancient	2,500-2,200	Late Neolithic	Germany	0.119758	0.122403	0.117008	8
60	BenzigerodeHeimburg_LN2_ancient	BenzigerodeHeimburg_LN2_ancient	2,500-2,200	Late Neolithic	Germany	0.123044	0.126236	0.1205	8
61	baUne2_atoft_ancient	baUne2_atoft_ancient	2,300-1,800	Late Neolithic	Poland	0.118905	0.122358	0.11587	6
62	Bell_Beaker_LN1_ancient	Bell_Beaker_LN1_ancient	2,296-2,136	Late Neolithic	Germany	0.121599	0.124735	0.118909	8
63	Bell_Beaker_LN2_ancient	Bell_Beaker_LN2_ancient	2,296-2,136	Late Neolithic	Germany	0.122826	0.125838	0.120322	8
64	Bell_Beaker_LN3_ancient	Bell_Beaker_LN3_ancient	2,296-2,136	Late Neolithic	Germany	0.12275	0.125841	0.12023	8
65	Corded_Ware_LN1_ancient	Corded_Ware_LN1_ancient	2,566-2,291	Late Neolithic	Germany	0.122701	0.124655	0.119959	8
66	Corded_Ware_LN2_ancient	Corded_Ware_LN2_ancient	2,566-2,291	Late Neolithic	Germany	0.12213	0.125017	0.119511	8
67	baAfan1_atoft_ancient	baAfan1_atoft_ancient	2,900-2,500	Early Bronze Age	Russia	0.123113	0.125916	0.120036	6
68	baAfan2_atoft_ancient	baAfan2_atoft_ancient	2,900-2,500	Early Bronze Age	Russia	0.123086	0.125419	0.120625	6
69	baRem1_atoft_ancient	baRem1_atoft_ancient	3,400-28,00	Early Bronze Age	Italy	0.115735	0.118862	0.112073	6
70	baSca1_atoft_ancient	baSca1_atoft_ancient	2,800-2,200	Early Bronze Age	Denmark	0.118007	0.121079	0.114374	6
71	baSca2_atoft_ancient	baSca2_atoft_ancient	2,800-2,200	Early Bronze Age	Denmark	0.119793	0.122262	0.117507	6
72	baArm1_atoft_ancient	baArm1_atoft_ancient	2,900-800	Early Bronze Age	Armenia	0.118842	0.123029	0.115286	6
73	baSin1_atoft_ancient	baSin1_atoft_ancient	2,800-2,300	Early Bronze Age	Russia	0.12076	0.124728	0.117298	6
74	baSin2_atoft_ancient	baSin2_atoft_ancient	2,800-2,300	Early Bronze Age	Russia	0.12021	0.124284	0.115671	6
75	baSin3_atoft_ancient	baSin3_atoft_ancient	2,800-2,300	Early Bronze Age	Russia	0.117509	0.120241	0.114547	6
76	baBb1_atoft_ancient	baBb1_atoft_ancient	2,800-2,300	Early Bronze Age	Germany	0.118762	0.121395	0.115646	6
77	baCw1_atoft_ancient	baCw1_atoft_ancient	2,800-2,300	Early Bronze Age	Germany	0.11995	0.122646	0.116861	6
78	baCw2_atoft_ancient	baCw2_atoft_ancient	2,800-2,300	Early Bronze Age	Germany	0.119441	0.122472	0.115655	6
79	baOku1_atoft_ancient	baOku1_atoft_ancient	2,500-1,900	Bronze Age Asia	Russia	0.141436	0.145655	0.137637	6
80	baUne1_atoft_ancient	baUne1_atoft_ancient	2,300-1,800	Bronze Age Europe	Poland	0.119085	0.121847	0.116169	6
81	baHu1_atoft_ancient	baHu1_atoft_ancient	2,000-1,500	Early Bronze Age	Hungary	0.119993	0.123929	0.117134	6
82	Unetice_EBA1_ancient	Unetice_EBA1_ancient	2,199-1,780	Early Bronze Age	Germany	0.12127	0.123226	0.118844	8
83	Unetice_EBA2_ancient	Unetice_EBA2_ancient	2,199-1,780	Early Bronze Age	Germany	0.123051	0.125525	0.120232	8
84	Unetice_EBA3_ancient	Unetice_EBA3_ancient	2,199-1,780	Early Bronze Age	Germany	0.123225	0.125993	0.119968	8
85	Unetice_EBA4_ancient	Unetice_EBA4_ancient	2,199-1,780	Early Bronze Age	Germany	0.12334	0.126875	0.121079	8
86	BR1_ancient	BR1_ancient	1,980–2,190	Early Bronze Age	Hungary	0.123785	0.125921	0.12038	1
87	baAndrov1_atoft_ancient	baAndrov1_atoft_ancient	1,700-1,500	Bronze Age Asia	Russia	0.122617	0.125273	0.119922	6
88	baAndrov2_atoft_ancient	baAndrov2_atoft_ancient	1,700-1,500	Bronze Age Asia	Russia	0.121928	0.125224	0.11863	6
89	baAndrov3_atoft_ancient	baAndrov3_atoft_ancient	1,700-1,500	Bronze Age Asia	Russia	0.12328	0.12568	0.120384	6
90	baMezh1_atoft_ancient	baMezh1_atoft_ancient	1,300-800	Bronze Age Asia	Russia	0.127013	0.130378	0.124137	6
91	Halberstadt_LBA1_ancient	Halberstadt_LBA1_ancient	1,113-1,021	Late Bronze Age	Germany	0.121184	0.123481	0.118974	8
92	BR2_ancient	BR2_ancient	1,110–1,270	Late Bronze Age	Hungary	0.12413	0.126105	0.12195	1
93	baKarasuk1_atoft_ancient	baKarasuk1_atoft_ancient	1,400-900	Iron Age	Russia	0.137849	0.140068	0.135911	6
94	baKarasuk2_atoft_ancient	baKarasuk2_atoft_ancient	1,400-900	Iron Age	Russia	0.141515	0.144501	0.139127	6
95	baKarasuk3_atoft_ancient	baKarasuk3_atoft_ancient	1,400-900	Iron Age	Russia	0.129504	0.132198	0.127224	6
96	baKarasuk4_atoft_ancient	baKarasuk4_atoft_ancient	1,400-900	Iron Age	Russia	0.161059	0.164811	0.158236	6
97	baKarasuk5_atoft_ancient	baKarasuk5_atoft_ancient	1,400-900	Iron Age	Russia	0.126336	0.129645	0.123151	6
98	baKarasuk6_atoft_ancient	baKarasuk6_atoft_ancient	1,400-900	Iron Age	Russia	0.135894	0.138303	0.133418	6
99	irAltai1_atoft_ancient	irAltai1_atoft_ancient	1,000-600	Iron Age	Russia	0.140122	0.145084	0.13667	6
100	irAltai2_atoft_ancient	irAltai2_atoft_ancient	1,000-600	Iron Age	Russia	0.142098	0.144963	0.137787	6
101	irAltai3_atoft_ancient	irAltai3_atoft_ancient	1,000-600	Iron Age	Russia	0.137955	0.14143	0.134484	6
102	irRus_atoft_ancient	irRus_atoft_ancient	1,000-600	Iron Age	Russia	0.150342	0.153569	0.147695	6
103	IR1_ancient	IR1_ancient	830–980	Iron Age	Hungary	0.127466	0.130282	0.123406	1
104	irSca_atoft_ancient	irSca_atoft_ancient	611 AD	Iron Age	Sweden	0.119466	0.122061	0.116821	6
105	Tianyuan	Tianyuan	40000	Pleistocene hunter-gather	China				14
106	MOS4_proportional	Devil's gate2	7700	Early Neolithic	Russia	0.183873	0.200235	0.172087	9
107	MOS5_proportional	Devil's gate1	7700	Early Neolithic	Russia	0.17628	0.184204	0.169062	9
108	Man_Bac	Man_Bac	4,100-3,600	Neolitic	Vietnam	0.15288	0.156092	0.149954	10
109	Man_Bac_all	Man_Bac_all	4,100-3,600	Neolitic	Vietnam	0.152621	0.155486	0.150545	10
110	Oakaie1	Oakaie1	3,200-2,700	Late Neolithic/Bronze Age	Myanmar	0.152142	0.157454	0.147098	10
111	Oakaie1_all	Oakaie1_all	3,200-2,700	Late Neolithic/Bronze Age	Myanmar	0.152034	0.156605	0.147314	10
112	Nui_Nap	Nui_Nap	2,100-1,900	Bronze age	Vietnam	0.147705	0.157168	0.134538	10
113	Nui_Nap_all	Nui_Nap_all	2,100-1,900	Bronze age	Vietnam	0.150037	0.155812	0.139045	10
114	Ban_Chiang	Ban_Chiang	1,550-450	Bronze-iron age	Thailand	0.147761	0.156637	0.140738	10
115	Vat_Komnou	Vat_Komnou	1,900-1,700	Iron Age	Cambodia	0.150263	0.16331	0.141867	10
1	Genome flux and stasis in a five millennium transect of European prehistory
2	Genomic structure in Europeans dating back at least 36,200 years
3	Upper Palaeolithic Siberian genome reveals dual ancestry of Native Americans
4	Genome sequence of a 45,000-year-old modern human from western Siberia
5	Genomic Diversity and Admixture Differs for Stone-Age Scandinavian Foragers and Farmers
6	Population genomics of Bronze Age Eurasia
7	Ancient human genomes suggest three ancestral populations for present-day Europeans
8	Massive migration from the steppe was a source for Indo-European languages in Europe
9	genome-wide data from two early nelithic east asian individuals dataing to 7700 years ago
10	Ancient genomes document multiple waves of migration in southeast asian prehistory
11	Upper Palaeolithic genomes reveal deep roots of modern Eurasians
12	New insight into the Tyrolean Iceman's origin and phenotype as inferred by whole genome sequencing
13	Genomic structure in Europeans dating back at least 36,200 years
14	40,000-Year-Old individual from Asia provides insight into early population structure in Eurasia

## Sheet: Table S4
Table S4. Global genetic affinity analyzed by outgroup f3scaled(ancient, present-day; Yoruba)
	Ust_Ishim_ancient	Tianyuan	Kostenki_ancient	Bichon_ancient	MA1_ancient	KK1_ancient	SATP_ancient	LaBrana_ancient	Motala_HG1_ancient	Motala_HG2_ancient	Motala_HG3_ancient	Motala_HG4_ancient	Motala_HG5_ancient	Motala_HG6_ancient	Motala12_ancient	Samara_HG_ancient	Karelia_HG_ancient	Loschbour_ancient	Devil's gate1	Devil's gate2	Starcevo_EN_ancient	Stuttgart_ancient	KO1_ancient	LBK_EN1_ancient	LBK_EN10_ancient	LBK_EN11_ancient	LBK_EN12_ancient	LBK_EN2_ancient	LBK_EN3_ancient	LBK_EN4_ancient	LBK_EN5_ancient	LBK_EN6_ancient	LBK_EN7_ancient	LBK_EN8_ancient	LBK_EN9_ancient	LBKT_EN_ancient	Spain_EN1_ancient	Spain_EN2_ancient	Spain_EN3_ancient	Spain_EN4_ancient	Esperstedt_MN1_ancient	NE1_ancient	NE5_ancient	NE6_ancient	NE7_ancient	Spain_MN1_ancient	Spain_MN2_ancient	Spain_MN3_ancient	otzi_ancient
Iranian	0.0268394	0.120407	0.38078	0.350029	0.447477	0.820481	0.794188	0.374108	0.458469	0.376122	0.420913	0.337638	0.372014	0.386446	0.417142	0.304226	0.262285	0.336863	0	0.0204121	0.611197	0.655047	0.403432	0.655635	0.614233	0.743851	0.815314	0.598734	0.637715	0.630607	0.65618	0.670131	0.699021	0.588933	0.620499	0.532724	0.645405	0.593525	0.617447	0.617473	0.593852	0.638389	0.62511	0.682828	0.676976	0.504749	0.571973	0.534417	0.607549
Turkish	0.0959275	0.256214	0.524154	0.451363	0.365815	0.878038	0.85309	0.485769	0.525585	0.468952	0.53407	0.471232	0.468484	0.496865	0.477979	0.499455	0.440146	0.465199	0.136391	0.114879	0.749914	0.731459	0.482187	0.769435	0.728373	0.824826	0.788332	0.739423	0.712885	0.754695	0.768574	0.719246	0.723643	0.728639	0.735593	0.757812	0.748985	0.715576	0.736887	0.72002	0.682967	0.757173	0.720697	0.749986	0.769473	0.664432	0.685798	0.671559	0.741179
Sardinian	0.117264	0.250091	0.734747	0.763849	0.250845	0.764177	0.717148	0.780475	0.711423	0.617303	0.713447	0.666112	0.614706	0.67783	0.628435	0.478213	0.483149	0.770069	0.121384	0.011416	0.99387	1	0.701461	0.94005	1	1	0.93181	1	1	1	1	1	1	1	1	1	0.989612	1	1	0.98084	1	1	1	1	0.984841	0.934772	0.968384	1	0.979926
Basque	0.342308	0.387414	0.91823	0.878491	0.61117	0.876829	0.813534	0.922921	0.863122	0.811348	0.822581	0.811229	0.797988	0.800263	0.834487	0.760413	0.791265	0.886158	0.162138	0.0373871	1	0.949919	0.858547	1	0.949666	0.942068	0.977457	0.954108	0.921811	0.924406	0.88996	0.89059	0.897222	0.912976	0.926897	0.962589	1	0.916625	0.933698	1	0.95015	0.953668	0.943412	0.928389	1	1	0.955567	0.998354	1
Spanish	0.161544	0.288893	0.772271	0.751244	0.48068	0.836996	0.817075	0.819931	0.745162	0.668095	0.805364	0.69867	0.692702	0.755059	0.676241	0.708771	0.6787	0.771502	0.155138	0	0.83579	0.88559	0.711798	0.918305	0.909374	0.856665	0.932904	0.855358	0.830996	0.86045	0.942981	0.832262	0.925347	0.853224	0.85386	0.914981	0.955164	0.904364	0.929607	0.941373	0.8562	0.913099	0.860549	0.870971	0.922954	0.911691	0.877417	0.890987	0.919148
Tuscan	0.0963509	0.308597	0.727729	0.643226	0.447741	0.876113	0.811461	0.695315	0.728963	0.633704	0.658608	0.672299	0.652058	0.667693	0.67239	0.718454	0.629512	0.661789	0.0751638	0.0698115	0.881055	0.878535	0.742722	0.951126	0.907254	0.928113	0.857241	0.899977	0.925057	0.885414	0.927897	0.851279	0.881471	0.80089	0.892511	0.898193	0.934455	0.846753	0.891318	0.874954	0.861884	0.885914	0.870225	0.894183	0.926219	0.87108	0.866486	0.865975	0.914606
Estonian	0.327915	0.519583	1	1	0.945999	1	1	1	0.999058	0.970707	0.97423	1	1	1	1	1	0.984755	1	0.155218	0.134993	0.844466	0.864674	1	0.906547	0.794923	0.864317	0.847392	0.816199	0.852029	0.838737	0.893054	0.80518	0.867519	0.873931	0.78694	0.91464	0.952795	0.828967	0.867189	0.870265	0.871194	0.896552	0.832055	0.87189	0.86194	0.848767	0.865276	0.861422	0.900158
Finnish	0.370756	0.501698	0.88536	0.939535	0.894531	0.905429	0.842078	0.968952	1	0.992538	1	0.981749	0.910847	0.974845	0.9581	0.955424	0.979673	0.962783	0.220345	0.0988865	0.835099	0.810538	0.924898	0.847994	0.795547	0.895511	0.841515	0.80069	0.817072	0.827674	0.849541	0.819672	0.80846	0.767305	0.800198	0.898648	0.858825	0.830209	0.866399	0.830966	0.811381	0.87182	0.843816	0.833844	0.907824	0.825372	0.884146	0.825586	0.879733
French	0.307425	0.271311	0.877234	0.843299	0.706451	0.943562	0.916958	0.944383	0.956259	0.807063	0.938963	0.841969	0.893982	0.849371	0.844187	0.916561	0.874299	0.892787	0.0467796	0.0875055	0.935624	0.897811	0.840564	0.980982	0.909811	0.984432	0.956009	0.903259	0.880785	0.890451	0.986108	0.860721	0.892298	0.923456	0.864077	0.770452	0.980272	0.901726	0.911597	0.877382	0.906573	0.947316	0.904734	0.943362	0.952076	0.880648	1	0.908572	0.942211
Hungarian	0.235712	0.400449	0.909218	0.867839	0.666332	0.940518	0.944984	0.931198	0.897405	0.83377	0.914208	0.903449	0.835925	0.841299	0.859765	0.828237	0.847596	0.871075	0.110628	0.188549	0.877189	0.847092	0.883241	0.943594	0.864498	0.949955	0.869435	0.898034	0.854041	0.873936	0.928413	0.874066	0.872727	0.845586	0.879021	0.880639	0.882715	0.851161	0.914484	0.86507	0.846204	0.90843	0.844778	0.847119	0.929017	0.8392	0.910955	0.849266	0.914899
Polish	0.401659	0.451861	0.947038	0.946647	0.783098	0.950768	0.853867	0.911797	0.975212	1	0.958862	0.960212	0.993232	0.919617	0.90236	0.975008	1	0.950761	0.111203	0.059623	0.849464	0.850258	0.933819	0.921305	0.898241	0.90158	0.964826	0.900713	0.866991	0.874829	0.873457	0.879443	0.954577	0.949717	0.880245	0.876491	0.949073	0.905047	0.962535	0.849081	0.853521	0.923766	0.865093	0.905455	0.904355	0.877156	0.92128	0.874663	0.934357
Icelandic	0.358479	0.464714	0.991284	0.952507	0.848501	0.913217	0.919117	0.966041	0.930927	0.911788	0.907611	0.939757	0.910664	0.855829	0.900854	0.900423	0.893763	0.945087	0.123558	0.0565015	0.862792	0.889895	0.952056	0.876555	0.831753	0.928553	0.893666	0.894114	0.850828	0.840842	0.889057	0.834852	0.864899	0.821186	0.873103	0.806528	0.923423	0.875745	0.905479	0.899005	0.909219	0.909582	0.864692	0.888979	0.930241	0.907361	0.912095	0.889095	0.934445
English	0.345271	0.430581	0.983749	0.892897	0.813556	0.928568	0.902708	0.918079	0.920526	0.846404	0.944509	0.850901	0.838339	0.892285	0.899638	0.872029	0.856896	0.926043	0.148234	0.0848224	0.874517	0.913199	0.921471	0.960499	0.847939	0.933449	1	0.872576	0.865953	0.936139	0.968219	0.922295	0.897569	0.778227	0.889469	0.844989	0.923931	0.888534	0.908469	0.920526	0.899843	0.945424	0.854161	0.893877	0.996793	0.87569	0.898921	0.939433	0.931309
Saami	0.595293	0.519644	0.983085	0.813387	0.984164	0.804503	0.796908	0.892528	0.948648	0.894721	0.927256	0.925798	0.906128	0.868894	0.8527	0.977101	0.987248	0.850205	0.279655	0.254152	0.713482	0.690378	0.871319	0.801915	0.734017	0.855932	0.711481	0.737715	0.666894	0.771306	0.765931	0.736361	0.787027	0.694044	0.719094	0.841751	0.73061	0.671716	0.71623	0.713948	0.730041	0.767899	0.7474	0.675341	0.766849	0.717438	0.714565	0.684871	0.770074
Makrani	0	0.0336486	0.31888	0.190337	0.409628	0.747482	0.642527	0.294805	0.357433	0.299102	0.332041	0.230879	0.287617	0.268256	0.31012	0.398177	0.319718	0.255238	0.0435033	0.117317	0.451293	0.437476	0.297038	0.469684	0.450477	0.610748	0.456916	0.477573	0.433431	0.456305	0.546817	0.46141	0.50404	0.332502	0.417788	0.563658	0.452964	0.448845	0.406063	0.405903	0.468934	0.424962	0.461442	0.441108	0.517811	0.443781	0.405241	0.373419	0.497509
Brahui	0.13606	0.0775433	0.356995	0.266429	0.388725	0.711006	0.757525	0.274553	0.431108	0.328026	0.436245	0.301562	0.363783	0.349765	0.320892	0.459415	0.33573	0.273159	0.106361	0.15146	0.441078	0.447836	0.307063	0.545687	0.49894	0.560527	0.526545	0.464107	0.459688	0.477507	0.561064	0.474557	0.467456	0.538998	0.4939	0.552096	0.542603	0.474081	0.508765	0.492123	0.442866	0.453624	0.478068	0.510994	0.480819	0.455444	0.499591	0.421445	0.468292
Kalash	0.261959	0.316176	0.552371	0.38635	0.734375	0.892852	0.852097	0.443336	0.528847	0.446566	0.526604	0.449656	0.486629	0.49296	0.478616	0.650936	0.610432	0.386636	0.251766	0.0836475	0.489391	0.498278	0.39168	0.533486	0.474303	0.590988	0.608617	0.493518	0.504284	0.512227	0.581434	0.514656	0.495486	0.409267	0.509175	0.633621	0.502436	0.501055	0.529319	0.531793	0.502189	0.518453	0.514635	0.541497	0.54291	0.489978	0.47595	0.495779	0.528924
Sindhi	0.367115	0.213229	0.477471	0.298294	0.561339	0.786868	0.745995	0.337303	0.419475	0.346385	0.443567	0.335512	0.373221	0.407396	0.416302	0.536485	0.434728	0.329223	0.194358	0.115125	0.462767	0.409005	0.37129	0.495041	0.433824	0.528394	0.473831	0.462533	0.425998	0.417631	0.421241	0.463246	0.450189	0.337521	0.420896	0.612629	0.455028	0.441302	0.433595	0.417912	0.447635	0.4395	0.465692	0.460256	0.412867	0.403764	0.434222	0.425929	0.451383
Burusho	0.462112	0.332485	0.603191	0.413912	0.726985	0.801325	0.704884	0.442714	0.497173	0.449263	0.539507	0.486196	0.46991	0.403341	0.491154	0.557858	0.518002	0.377844	0.177705	0.330522	0.449219	0.477335	0.412636	0.508401	0.53577	0.553696	0.531547	0.436841	0.414216	0.489303	0.55249	0.466852	0.510385	0.425586	0.484708	0.528946	0.516953	0.480755	0.49072	0.461224	0.469946	0.524392	0.470984	0.539076	0.470208	0.430233	0.44291	0.466249	0.516528
Gujarat	0.525273	0.263854	0.475329	0.366114	0.558435	0.778007	0.820141	0.406236	0.457346	0.390159	0.456252	0.411685	0.411926	0.448545	0.405357	0.54595	0.484539	0.368406	0.0993927	0.151442	0.448307	0.481557	0.409606	0.511298	0.473336	0.509308	0.496748	0.460624	0.415839	0.465933	0.491636	0.427344	0.475473	0.42344	0.443015	0.526446	0.507512	0.438012	0.461023	0.451881	0.447864	0.481931	0.454733	0.480239	0.480964	0.435226	0.423292	0.442218	0.50041
Kashmir	0.421302	0.271311	0.52445	0.323017	0.596442	0.752182	0.719998	0.368678	0.524172	0.414724	0.440848	0.438365	0.425133	0.40184	0.410482	0.481703	0.522412	0.329785	0.279639	0.123665	0.472071	0.428754	0.335835	0.537609	0.486091	0.599109	0.486962	0.420795	0.370399	0.425729	0.496342	0.378656	0.468624	0.430037	0.442156	0.604193	0.474486	0.442979	0.458857	0.44763	0.367993	0.439796	0.407367	0.364626	0.439599	0.400342	0.462705	0.441202	0.448804
Pathan	0.272797	0.239057	0.464618	0.35479	0.568095	0.801817	0.797944	0.373912	0.470827	0.410439	0.454513	0.3927	0.390305	0.418922	0.433444	0.514154	0.478642	0.35616	0.321208	0.200281	0.480778	0.460391	0.398391	0.500222	0.495197	0.617198	0.419554	0.462232	0.419864	0.480599	0.534698	0.45977	0.470328	0.405922	0.46325	0.564226	0.525514	0.453005	0.473362	0.438253	0.429407	0.504802	0.493491	0.508294	0.50688	0.438788	0.444547	0.453253	0.499355
Brahmin	0.496063	0.176973	0.32213	0.245368	0.457612	0.587253	0.635229	0.278741	0.355983	0.314617	0.329395	0.287951	0.321346	0.351455	0.326191	0.485192	0.362481	0.278327	0.0912738	0.262429	0.290636	0.368535	0.273165	0.447088	0.361411	0.54235	0.492934	0.342612	0.296397	0.3575	0.372409	0.351738	0.374369	0.324201	0.388163	0.401148	0.3817	0.375372	0.346532	0.390555	0.299327	0.351299	0.357408	0.386613	0.373105	0.325442	0.387831	0.358251	0.382986
Bengali	0.602659	0.22972	0.37066	0.215273	0.340688	0.500022	0.462754	0.231859	0.294194	0.223339	0.283146	0.207757	0.254509	0.264764	0.223049	0.392768	0.239753	0.20364	0.303884	0.401298	0.320561	0.264846	0.244591	0.381241	0.363469	0.46929	0.356678	0.267712	0.280234	0.31143	0.368606	0.285082	0.312374	0.361289	0.271946	0.44958	0.311113	0.319375	0.284285	0.301265	0.254279	0.302485	0.309962	0.26123	0.298099	0.268105	0.281803	0.234631	0.293401
Irula	0.536449	0	0.240434	0.148155	0.297192	0.402005	0.334672	0.152424	0.177502	0.151454	0.17365	0.151264	0.119188	0.153745	0.175098	0.221704	0.141522	0.138644	0.205578	0.279912	0.159715	0.191073	0.176201	0.21199	0.229994	0.341347	0.212169	0.20333	0.176728	0.211255	0.305624	0.225902	0.235006	0.164831	0.208167	0.369106	0.238766	0.190185	0.233381	0.195615	0.180517	0.212895	0.215926	0.233287	0.201784	0.204274	0.209599	0.202368	0.213427
Madiga	0.63534	0.161331	0.344881	0.174526	0.32897	0.388444	0.492033	0.140745	0.274516	0.164715	0.119899	0.164102	0.168356	0.160691	0.192269	0.178174	0.105902	0.143672	0.309813	0.198702	0.217615	0.227487	0.155924	0.234518	0.214651	0.330177	0.276482	0.163769	0.171438	0.199936	0.288058	0.240164	0.144792	0.225687	0.228269	0.424384	0.215079	0.217439	0.230047	0.188396	0.232131	0.211565	0.217797	0.239577	0.241575	0.252147	0.181187	0.196168	0.233619
Mala	0.598425	0.0481387	0.150613	0.112993	0.260663	0.343329	0.352723	0.154224	0.227549	0.108382	0.196629	0.133091	0.13565	0.196433	0.157232	0.234701	0.153219	0.128392	0.242656	0.262464	0.161129	0.17574	0.172519	0.297127	0.249267	0.303674	0.293616	0.186112	0.173191	0.199299	0.249637	0.212393	0.178977	0.208421	0.2082	0.256391	0.305495	0.172213	0.199663	0.182324	0.160493	0.165056	0.250541	0.182494	0.207818	0.207591	0.272475	0.17571	0.195991
Relli	0.658623	0.101734	0.19412	0.163477	0.363176	0.361053	0.282334	0.16273	0.202725	0.130767	0.183798	0.0996443	0.143333	0.169702	0.206863	0.237406	0.0546047	0.156564	0.387007	0.36975	0.16641	0.16438	0.141029	0.270373	0.189172	0.188455	0.27248	0.112552	0.180656	0.18763	0.281257	0.216459	0.254987	0.290521	0.180526	0.414612	0.271115	0.18826	0.192445	0.214977	0.140729	0.172798	0.202801	0.226746	0.202979	0.156156	0.201766	0.151645	0.199361
Kapu	0.495555	0.152783	0.329517	0.164026	0.419975	0.450074	0.483007	0.181509	0.2473	0.189686	0.223994	0.167543	0.198756	0.207021	0.218358	0.312993	0.216837	0.197714	0.304922	0.278457	0.23657	0.226737	0.202424	0.296411	0.266263	0.422117	0.296179	0.235186	0.2506	0.206472	0.298211	0.213738	0.233554	0.222184	0.244404	0.360357	0.290776	0.245872	0.276517	0.218924	0.198517	0.220902	0.307664	0.253409	0.294368	0.213527	0.254175	0.209409	0.242029
Punjabi	0.611464	0.1158	0.299675	0.23963	0.428209	0.527011	0.520491	0.287836	0.353845	0.248532	0.336571	0.276429	0.260838	0.308316	0.293702	0.416627	0.31291	0.262485	0.263976	0.23509	0.271933	0.323843	0.245186	0.353601	0.324955	0.482952	0.306528	0.30955	0.290912	0.332217	0.325995	0.317574	0.294792	0.350526	0.309671	0.395466	0.331483	0.340421	0.301402	0.272255	0.268065	0.315723	0.339793	0.317284	0.302589	0.277638	0.294229	0.272953	0.316962
Sinhalaese	0.571416	0.0903359	0.367927	0.151055	0.367346	0.482343	0.472168	0.216646	0.194825	0.162572	0.214353	0.156059	0.249058	0.193655	0.220327	0.299821	0.2305	0.162744	0.160556	0.264393	0.2973	0.239431	0.202113	0.276269	0.226595	0.34938	0.325757	0.278766	0.264784	0.232361	0.327156	0.278393	0.240436	0.210663	0.307588	0.309794	0.251827	0.247982	0.236956	0.227222	0.254508	0.298378	0.311379	0.291177	0.250466	0.220686	0.256453	0.211581	0.239011
Tamil	0.445856	0.163635	0.292732	0.239569	0.45397	0.588596	0.58682	0.230877	0.316228	0.239666	0.341537	0.21665	0.250485	0.269307	0.273346	0.290836	0.20931	0.247037	0.216366	0.283314	0.318863	0.317566	0.275742	0.324495	0.291742	0.411856	0.294241	0.324356	0.294677	0.27062	0.354875	0.292984	0.276989	0.261419	0.284245	0.43657	0.300961	0.277316	0.314429	0.249283	0.256141	0.329344	0.390955	0.325466	0.368062	0.282946	0.288212	0.273829	0.323467
Maori	0.271442	0.221474	0.348944	0.375301	0.272223	0.386027	0.401261	0.450533	0.473509	0.374312	0.368576	0.392854	0.414048	0.357162	0.426089	0.330004	0.322547	0.381608	0.274381	0.371732	0.396599	0.360508	0.407482	0.364882	0.370673	0.466035	0.43009	0.352293	0.308861	0.380073	0.378888	0.337738	0.368277	0.437644	0.354538	0.468441	0.423017	0.32012	0.395271	0.37605	0.358814	0.366014	0.34252	0.361008	0.422924	0.330994	0.437925	0.347462	0.41229
Hazara	0.727965	0.505457	0.460186	0.281659	0.429582	0.567202	0.440083	0.304063	0.373559	0.338628	0.309061	0.317184	0.30781	0.28042	0.307514	0.419462	0.31013	0.30605	0.597363	0.513757	0.374312	0.338481	0.299671	0.460891	0.373012	0.54748	0.50322	0.355274	0.371503	0.328647	0.39133	0.322197	0.352809	0.264196	0.32402	0.391745	0.306511	0.350137	0.370248	0.348389	0.26372	0.377567	0.417524	0.335235	0.391529	0.28326	0.402072	0.360178	0.359776
Uygur	0.569808	0.475931	0.456345	0.263346	0.429687	0.472184	0.490694	0.27511	0.428463	0.309963	0.39373	0.345526	0.372014	0.352844	0.374634	0.443058	0.379788	0.290686	0.419786	0.553705	0.296923	0.35748	0.312443	0.358918	0.369925	0.481867	0.415958	0.3537	0.37741	0.345098	0.434263	0.362656	0.34274	0.401629	0.336254	0.450602	0.391784	0.337472	0.36083	0.376927	0.326343	0.371923	0.393414	0.354384	0.388176	0.346777	0.299	0.330928	0.361681
Aleut	0.754805	0.797381	0.652164	0.520526	1	0.53735	0.574643	0.526238	0.601435	0.563888	0.62124	0.589978	0.57366	0.607847	0.567743	0.739434	0.790306	0.507163	0.50513	0.561456	0.404237	0.398811	0.533558	0.458028	0.4061	0.435779	0.544554	0.406023	0.377962	0.417408	0.410218	0.402393	0.454419	0.377198	0.420731	0.465686	0.488055	0.372889	0.407266	0.423815	0.403241	0.432468	0.434578	0.428862	0.453329	0.412424	0.432406	0.413704	0.433566
Tlingit	0.665481	0.715472	0.743389	0.646797	0.891258	0.631294	0.610485	0.659327	0.768174	0.743157	0.786879	0.732851	0.711542	0.714699	0.680064	0.808872	0.87986	0.625414	0.366613	0.440298	0.525257	0.536804	0.659917	0.594969	0.505083	0.605178	0.578852	0.566409	0.525187	0.593592	0.5844	0.512033	0.575189	0.502825	0.548818	0.60459	0.59529	0.505246	0.562934	0.581447	0.5392	0.581538	0.553286	0.529363	0.547254	0.541099	0.534731	0.548429	0.587241
Chukchi	0.571755	0.66218	0.522899	0.541098	0.811603	0.559191	0.559356	0.556435	0.700188	0.632337	0.600181	0.604826	0.597732	0.609799	0.612654	0.689798	0.738866	0.573619	0.447227	0.528751	0.371641	0.478501	0.586684	0.482976	0.499439	0.426955	0.483492	0.418383	0.446543	0.485892	0.510073	0.507607	0.514078	0.455446	0.515556	0.501307	0.546122	0.450428	0.478655	0.444628	0.472952	0.455456	0.48296	0.480267	0.539354	0.427788	0.489087	0.439871	0.503224
Mansi	0.626704	0.699163	0.761191	0.553032	0.932116	0.54921	0.525327	0.638225	0.766761	0.658565	0.721493	0.680844	0.665557	0.640886	0.652411	0.829895	0.866389	0.568648	0.522295	0.494573	0.429416	0.428198	0.570316	0.506424	0.399769	0.580932	0.477426	0.428533	0.47384	0.45538	0.475616	0.427246	0.453157	0.436287	0.438816	0.557522	0.531165	0.430531	0.464426	0.453567	0.464916	0.480395	0.431531	0.450571	0.476358	0.447203	0.472532	0.39752	0.466505
Tubalar	0.804843	0.683582	0.563377	0.397796	0.688503	0.493622	0.529127	0.420075	0.547619	0.500092	0.503407	0.503055	0.459338	0.462737	0.455683	0.638592	0.649648	0.411887	0.596883	0.60605	0.380316	0.335926	0.415128	0.43475	0.338895	0.487613	0.417709	0.342545	0.409185	0.36359	0.37979	0.357672	0.350063	0.395032	0.370739	0.42606	0.395845	0.365719	0.372689	0.325013	0.35522	0.359218	0.374703	0.327387	0.414237	0.364201	0.345462	0.35128	0.361769
Ket	0.698501	0.781496	0.492392	0.440527	0.911423	0.477331	0.468282	0.489236	0.642857	0.538842	0.542588	0.552355	0.519261	0.482673	0.533169	0.844463	0.775684	0.421212	0.735896	0.526331	0.318738	0.313205	0.445089	0.374152	0.329258	0.419039	0.379971	0.315446	0.304349	0.326064	0.359774	0.332623	0.368718	0.359932	0.317441	0.445376	0.315647	0.301341	0.32725	0.344308	0.316281	0.319091	0.318489	0.346674	0.323461	0.309239	0.287428	0.28609	0.32124
Altai	0.802303	0.7162	0.370513	0.280682	0.510821	0.447657	0.390681	0.2915	0.449989	0.406228	0.411961	0.383884	0.345711	0.394218	0.34423	0.360754	0.456062	0.330852	0.687134	0.625655	0.265992	0.252903	0.323488	0.373368	0.237666	0.453722	0.351926	0.300841	0.265888	0.249195	0.33921	0.277377	0.344949	0.267763	0.308646	0.309567	0.297103	0.259126	0.281364	0.290268	0.259604	0.268061	0.29355	0.315725	0.285127	0.325302	0.272261	0.240726	0.310309
Kyrgyz	0.747862	0.661392	0.369183	0.280408	0.50512	0.437005	0.417541	0.304161	0.412807	0.317498	0.346539	0.294563	0.316188	0.329304	0.31762	0.444716	0.370727	0.283355	0.595893	0.625445	0.290259	0.291706	0.291714	0.328278	0.295671	0.408778	0.438501	0.266238	0.316683	0.269026	0.336148	0.306328	0.27137	0.302863	0.317309	0.437649	0.340891	0.257574	0.288926	0.327509	0.307494	0.337766	0.346903	0.312302	0.317893	0.315001	0.248976	0.295618	0.284726
Kusunda	0.852087	0.333697	0.160363	0.0944358	0.16306	0.0736248	0.114091	0.116077	0.20374	0.128957	0.149293	0.0945403	0.0907628	0.0638258	0.146779	0.00187552	0.0908001	0.125751	0.693959	0.45459	0.0506082	0.0495806	0.0857499	0.0342524	0	0.113489	0	0.0514521	0.056962	0.0544875	0.206027	0.068918	0.0423611	0.202582	0.0862291	0.432763	0.1652	0.159113	0.109129	0.0913139	0.0527244	0.0472476	0.0788004	0.0897022	0.107393	0.0737831	0.0861965	0.0876099	0.0465948
Cambodian	0.871645	0.439129	0.0354558	0.0489882	0.176309	0.0648078	0.114695	0.0499575	0.0850547	0.0372724	0.100326	0.0277627	0.0834461	0.0289093	0.0551325	0.153705	0.0444412	0.0621033	0.628592	0.657133	0.0770754	0.0663574	0.0839941	0.166013	0.0712905	0.191005	0.191846	0.0417044	0.0548199	0.0756257	0.114778	0.0759344	0.0620265	0.0577318	0.107489	0.141262	0.132546	0.082071	0.0792603	0.0730983	0.0444924	0.03859	0.0607041	0.0561091	0.0901936	0.0744116	0.0489906	0.0648054	0.100164
Orseletar	0.832275	0.417364	0.192274	0.0492934	0.0580131	0.046189	0.0107095	0.0460315	0.171704	0.0417051	0.116709	0.0321708	0.0550576	0.0709593	0.0763284	0.0895015	0.00963613	0.0322454	0.501854	0.49808	0.0879515	0.0123604	0.0625283	0.0894993	0.114607	0.1964	0.114901	0.0336315	0.0455696	0.0327754	0.108783	0.0436721	0.105208	0.0567217	0.0687717	0.276787	0.0976245	0.0363794	0.0245411	0.0686456	0.0330589	0.0209201	0.0556254	0.0200668	0.049382	0	0.0649411	0.0231198	0.0613351
Cosmomalay	0.868597	0.404147	0.120254	0.0356805	0.13181	0.0630175	0.0619683	0.0758686	0.165869	0.0255993	0.103769	0.018444	0.0650448	0.0506476	0.0971189	0.0894142	0.0562347	0.0516544	0.601199	0.584691	0.0967529	0.056858	0.038174	0.105893	0.0544814	0.153567	0.153014	0.0388906	0.0190523	0.0512992	0.109911	0.0448525	0.0596275	0.034437	0.0752852	0.156658	0.0975907	0.0927489	0.0587406	0.0937089	0.0586371	0.0436132	0.0805111	0.0440301	0.0689424	0.0611425	0.0523374	0.0583949	0.0256711
Burmese	0.822454	0.480417	0.209558	0.0689803	0.253009	0.131406	0.162672	0.110122	0.238494	0.175982	0.133853	0.155286	0.123907	0.15352	0.133488	0.172766	0.143535	0.128532	0.618827	0.581569	0.0845566	0.0950225	0.0984368	0.202072	0.154962	0.36225	0.219172	0.10813	0.116358	0.154408	0.281708	0.11	0.084596	0.249203	0.115027	0.231962	0.263502	0.123138	0.142057	0.107472	0.103554	0.0692019	0.106012	0.0972446	0.0675431	0.155144	0.168014	0.113392	0.107754
Nejehai	0.94666	0.126349	0.0107845	0	0.0221178	0	0	9.81483e-05	0	0.0587714	0.0844871	0.0193721	0	0	0.00883162	0.0161382	0.00862937	0	0.423494	0.38804	0	0	0.0254871	0.0551447	0.0746273	0.0824123	0.111399	0.0614009	0	0.0435517	0.0996938	0.00396721	0.0105745	0.000284082	0	0.137967	0.119044	0.0589459	0	0.0579862	0.0149288	0	0	0	0	0.00307284	0.0416919	0.0243108	0.0111359
Nemendriq	0.863856	0.275191	0.0853893	0.0428837	0.0679371	0.0288233	0.0877488	0	0.0917953	0.0408186	0.10743	0.0493388	0.0394732	0.0325512	0.0476907	0	0.0282852	0.0258693	0.519083	0.548759	0.0524314	0.0140548	0.0100249	0.0642787	0.0479012	0.229969	0.162925	0.0442502	0.0417397	0.0242946	0.131958	0	0.0180871	0.048073	0.0147462	0.213101	0.10957	0.0255153	0.0699113	0.0347107	0	0.0124398	0.0511347	0.0264681	0.0368762	0.0168657	0.0471036	0	0.053247
Itelman	0.924562	0.914454	0.317255	0.202088	0.893581	0.183771	0.232068	0.227508	0.392984	0.274981	0.333382	0.378548	0.323139	0.291308	0.30902	0.451869	0.594659	0.189821	0.899121	0.772766	0.13419	0.146992	0.241986	0.29331	0.166282	0.257058	0.218172	0.144173	0.135897	0.155524	0.169927	0.161443	0.216824	0.242259	0.167069	0.180832	0.242928	0.150795	0.191552	0.160668	0.110839	0.143575	0.166128	0.125383	0.130218	0.17585	0.20732	0.103934	0.142627
Koryak	0.838879	0.922699	0.335796	0.174496	0.709935	0.189948	0.262037	0.227998	0.357469	0.327583	0.302283	0.306434	0.305945	0.263413	0.29043	0.375758	0.490004	0.214904	0.945789	0.95253	0.138591	0.11616	0.210438	0.168092	0.145699	0.277141	0.262975	0.146752	0.171308	0.117934	0.193747	0.110459	0.174148	0.188346	0.146305	0.315447	0.127673	0.105041	0.17196	0.135706	0.135927	0.132819	0.181872	0.102282	0.204116	0.140408	0.153238	0.109959	0.118011
Chaplin	0.889594	0.942221	0.376939	0.16131	0.894373	0.200868	0.221315	0.240234	0.412336	0.295852	0.431859	0.313472	0.328443	0.35153	0.346865	0.659833	0.633827	0.209511	0.76925	0.77922	0.194197	0.142492	0.239097	0.276644	0.19675	0.342695	0.441908	0.177637	0.166569	0.16426	0.197357	0.178393	0.219097	0.115464	0.164325	0.253608	0.212439	0.164452	0.148278	0.189138	0.15654	0.139349	0.178611	0.148511	0.205603	0.163105	0.167764	0.180229	0.136619
Naukan	0.915333	0.944404	0.380337	0.21564	0.969806	0.261693	0.259576	0.262219	0.429188	0.387647	0.3805	0.37588	0.399707	0.363056	0.339134	0.642648	0.694329	0.2658	0.827697	0.852942	0.107755	0.174351	0.275317	0.200504	0.215119	0.228268	0.265101	0.18648	0.191399	0.165886	0.278421	0.174393	0.221023	0.210852	0.179534	0.283008	0.250406	0.149739	0.235238	0.219126	0.159186	0.176728	0.212344	0.196744	0.194059	0.189259	0.162994	0.171367	0.18339
Sireniki	1	1	0.524745	0.248726	0.887299	0.36159	0.269335	0.286299	0.456911	0.386724	0.386734	0.38052	0.399854	0.360879	0.373505	0.567366	0.702191	0.229173	0.878696	0.823358	0.200516	0.159769	0.252889	0.253877	0.204141	0.197221	0.300181	0.191874	0.158552	0.137414	0.322804	0.20482	0.157765	0.188725	0.197223	0.234064	0.232133	0.145549	0.216505	0.211435	0.216124	0.183169	0.211622	0.193014	0.177326	0.1865	0.192651	0.226223	0.181895
Buryat	0.869613	0.793804	0.35899	0.186949	0.411001	0.260395	0.220495	0.238435	0.338443	0.224188	0.276078	0.207679	0.238998	0.227896	0.250847	0.301261	0.300733	0.2201	0.822854	0.784621	0.203596	0.190239	0.229497	0.260046	0.238789	0.256853	0.347643	0.140522	0.231905	0.164132	0.177599	0.161443	0.189047	0.177898	0.165383	0.371179	0.188143	0.169202	0.198529	0.162287	0.200967	0.179033	0.225896	0.182577	0.219974	0.208255	0.156478	0.167828	0.174716
Mongolia	0.831513	0.721232	0.296868	0.162012	0.306588	0.229244	0.276417	0.151181	0.227006	0.16623	0.184523	0.185446	0.176514	0.194256	0.209063	0.267458	0.231027	0.184681	0.817133	0.801648	0.175086	0.170352	0.171783	0.261886	0.210254	0.395995	0.256347	0.197401	0.183901	0.196684	0.245447	0.179639	0.200884	0.162968	0.163763	0.290706	0.238867	0.179973	0.203066	0.194468	0.182477	0.163077	0.210419	0.17317	0.201318	0.174873	0.179514	0.174484	0.188782
Even	0.885022	0.881775	0.290146	0.206178	0.458773	0.236047	0.250032	0.225937	0.345691	0.294115	0.298224	0.266298	0.264569	0.270772	0.269176	0.365203	0.385014	0.232852	0.861867	0.859904	0.199478	0.171685	0.220605	0.239358	0.162633	0.353719	0.27445	0.146417	0.184745	0.198852	0.218469	0.181705	0.220991	0.106468	0.22169	0.25963	0.236295	0.194872	0.191002	0.195918	0.18202	0.194161	0.186336	0.189229	0.213066	0.237063	0.203012	0.178162	0.181895
Yakut	0.76361	0.769007	0.152534	0.165492	0.461993	0.216623	0.201192	0.190768	0.324563	0.238669	0.271765	0.226007	0.24507	0.203642	0.209613	0.313473	0.260559	0.183726	0.819642	0.794774	0.14318	0.161241	0.19087	0.243516	0.216054	0.298514	0.171023	0.169028	0.16063	0.149307	0.266334	0.159475	0.177999	0.190966	0.235179	0.401971	0.222726	0.150112	0.215646	0.215281	0.169999	0.136276	0.15303	0.145477	0.156716	0.179866	0.179692	0.191929	0.153792
Nivkh	0.86775	0.807991	0.267322	0.0427311	0.326594	0.125319	0.175023	0.12118	0.199065	0.114181	0.145306	0.110974	0.0721419	0.10978	0.0867526	0.207964	0.151685	0.107606	1	0.960035	0.10568	0.0787456	0.115315	0.0902491	0.112705	0.257557	0.0638757	0.0975446	0.101493	0.0993464	0.130862	0.0911475	0.0889205	0.175089	0.10286	0.13007	0.105543	0.0584492	0.106345	0.119109	0.0710179	0.071093	0.127128	0.0982744	0.131093	0.115266	0.0703172	0.0589554	0.0714453
Oroqen	0.935823	0.841276	0.213399	0.114886	0.380701	0.119456	0.168934	0.183766	0.247083	0.185882	0.200544	0.179607	0.134041	0.222414	0.176777	0.32429	0.246848	0.140385	0.826578	0.928786	0.116682	0.0989945	0.139896	0.184486	0.130231	0.203348	0.180903	0.10957	0.142778	0.125522	0.151716	0.122754	0.156313	0.142325	0.125608	0.194097	0.181037	0.132977	0.141576	0.098735	0.0913041	0.144254	0.0941702	0.126412	0.155171	0.107899	0.1103	0.0857183	0.133161
Ulchi	0.997799	0.824845	0.271089	0.0877209	0.346864	0.159782	0.134128	0.174246	0.220845	0.183702	0.179449	0.16008	0.185403	0.141994	0.161025	0.234134	0.236253	0.159289	0.778328	1	0.119259	0.0877451	0.119676	0.176204	0.115262	0.293383	0.229115	0.09932	0.121259	0.109294	0.109718	0.0920984	0.100789	0.100912	0.0987932	0.240654	0.164625	0.0899553	0.108098	0.09634	0.0864367	0.119434	0.138034	0.076482	0.0929046	0.101369	0.0790401	0.124847	0.0926621
Mizoram	0.903395	0.501334	0.00620476	0.015139	0.126425	0.0584076	0.0208144	0.040797	0.139704	0.00605814	0	0.000580002	0.0669106	0.0582692	0.081164	0.0293977	0.0755549	0.0299983	0.825172	0.685787	0.0542231	0.0402755	0.0843056	0.160731	0.0237635	0.367498	0.224112	0.0680334	0.0303148	0.0226367	0	0.0709836	0.10565	0.105458	0.0465201	0.150182	0.150684	0.0978396	0.0574345	0.0297183	0.0627205	0.0435541	0.0734009	0.0550237	0.0554163	0.0591871	0.0936732	0.0366764	0.0144766
Thailand	0.83473	0.57051	0.0531098	0.0553368	0.162532	0.127378	0.11802	0.0675587	0.16326	0.063315	0.123088	0.0877736	0.137479	0.0905951	0.0776893	0.172809	0.10034	0.0776923	0.62001	0.746304	0.109672	0.0779401	0.0913854	0.164821	0.0922784	0.272743	0.260537	0.114528	0.111457	0.0694405	0.185979	0.0547541	0.122443	0.165367	0.121408	0.112714	0.12747	0.0685684	0.0746202	0.0987688	0.0309029	0.0918358	0.12082	0.0758419	0.0892024	0.0793351	0.0851284	0.0995551	0.0455398
Lahu	0.89569	0.598399	0.0566553	0.0608613	0.132285	0.0605559	0.0547998	0.0594779	0.142748	0.058365	0.0799203	0.0338721	0.0315712	0.0494462	0.0641089	0.133075	0.0663982	0.0517668	0.522918	0.66178	0.0534687	0.0653853	0.0331049	0.137998	0.09758	0.144713	0.0989557	0.0575487	0.0409607	0.0745736	0.10282	0.031082	0.135953	0.128405	0.0482724	0.231565	0.106693	0.0716104	0.0324809	0.0843987	0.0336796	0.0340691	0.0746572	0.0139438	0.0372551	0.0545778	0.064407	0.0570638	0.0557086
Dai	0.905935	0.624833	0.0426946	0.0580838	0.128114	0.0492772	0.0588159	0.0643853	0.168732	0.143401	0.171475	0.0809682	0.116444	0.110156	0.0760967	0.147948	0.068172	0.0566822	0.743423	0.738571	0.0839594	0.0523304	0.0500396	0.123479	0.081956	0.261984	0.203164	0.0555053	0.0779617	0.0591105	0.144883	0.0851475	0.102652	0.0887283	0.085138	0.345302	0.132275	0.128725	0.0948305	0.0832181	0.038057	0.0486364	0.106012	0.0467019	0.0794076	0.0856205	0.0634101	0.0808141	0.0169382
Dusun	0.815172	0.518916	0.113606	0.0103165	0	0.0814125	0.0676685	0.0833279	0.108212	0	0.0777093	0.0216534	0.0808853	0.0329266	0	0.103677	0	0.064238	0.55557	0.63872	0.0965957	0.0293039	0	0.0944071	0.137747	0.293999	0.0407391	0.0309517	0.0393379	0.0614698	0.0679774	0.0682295	0.0413826	0.0838989	0.0345512	0.233553	0.097726	0.0888999	0.0366399	0.0430427	0.0321769	0.049966	0.102537	0.0212357	0.0577192	0.0536699	0.0788621	0.018706	0.0425214
Rungus	0.810854	0.547047	0.160437	0.0433416	0.0243877	0.0389384	0.0926286	0.118236	0.170653	0.0588453	0.106379	0.0562988	0.0904335	0.0576309	0.119212	0.0586645	0.0566662	0.0627212	0.749992	0.808452	0.0600383	0.0161658	0.018464	0.0889199	0.0975488	0.168313	0.194754	0.0948983	0.0485557	0.0668898	0.0635616	0.0454098	0.10524	0.13456	0.0954207	0.183559	0.161816	0.0648746	0.114594	0.0763704	0.0717692	0.0559348	0.0618535	0.0642638	0.0803405	0.081954	0.0906825	0.0532806	0.0436936
Sonsogon	0.935738	0.557294	0.089378	0.0726124	0.165329	0.0309717	0.0898217	0.103121	0.12702	0.0259318	0.0672708	0	0.0764222	0.0651023	0.0474301	0.0284817	0.000958819	0.0412617	0.649592	0.699395	0.0868513	0.033887	0.0695797	0.0239256	0.0704485	0.00812102	0.0668772	0.0454561	0.0401168	0.0779212	0.0348106	0.0180328	0.0136679	0.0480414	0.0534964	0	0	0.0803638	0.0241974	0	0.0728146	0.0124693	0.0338938	0.00197606	0.0444555	0.0893568	0.0387724	0.0194767	0.0574962
Atayal	0.771992	0.65733	0.114566	0.0515215	0.0755912	0.000895135	0.108995	0.0495649	0.105856	0.102139	0.124683	0.0363854	0.0887507	0.0672048	0.0490227	0.072709	0.118174	0.070305	0.748777	0.718509	0.109735	0.0462474	0.0232499	0.100201	0.0862284	0.19769	0.170898	0.0285063	0.0202856	0	0.235681	0.0503607	0.124937	0.0709889	0.0593156	0.185206	0.118334	0.102868	0.0594968	0.102412	0.0921861	0.0442041	0.0380102	0.0404397	0.0458547	0.0358265	0.0688931	0.0733177	0.0550639
Ami	0.983067	0.684855	0.160437	0.0730702	0.139358	0.0466813	0.124109	0.10371	0.162898	0.0894684	0.116274	0.0191014	0.0974575	0.074526	0.087795	0.0971344	0.0992377	0.0938992	0.696148	0.794283	0.106372	0.0631909	0.0605743	0.115708	0.133256	0	0.239151	0.0303152	0.066407	0.0796748	0.15004	0.0826557	0.0828283	0.134276	0.102496	0.269714	0.135828	0.0828781	0.0934557	0.0686794	0.0996341	0.0653015	0.0924594	0.0651266	0.0844508	0.0788114	0.0370278	0.110555	0.05565
Igorot	0.771654	0.616285	0.0293987	0.0592742	0.0854624	0.0766236	0.183184	0.0810705	0.169421	0.0942337	0.133345	0.00552935	0.042912	0.0524873	0.105342	0.0986174	0.150487	0.0318802	0.654323	0.757948	0.119102	0.0421921	0.0662947	0	0.103661	0.166818	0.0462731	0	0.129633	0.115989	0.171249	0.075082	0.0892992	0.0581421	0.0775004	0.352517	0.117792	0	0.0933182	0.0459437	0.0623612	0.0970659	0.0860175	0.0493738	0.0936625	0.0608981	0.00366718	0.0426665	0.0320009
Kin	0.835069	0.601673	0.0181711	0.0144065	0.112331	0.0369691	0.109557	0.0760322	0.0944046	0.0575524	0.0918811	0.00576135	0.029486	0.0414868	0.0339945	0.06259	0.0325998	0.0405876	0.763864	0.642455	0.0760381	0.00719404	0.0375793	0.160151	0.0512693	0.257733	0.123593	0.0541654	0.0488802	0.0333174	0.0668815	0.0236393	0	0	0.0412961	0.146063	0.159989	0.0406941	0.0664398	0.0531962	0.0337449	0.0279231	0.0196199	0.0398553	0.0766091	0.0769607	0	0.0424213	0
Han	0.894251	0.632594	0.0669227	0.0560083	0.108003	0.0287338	0.0779894	0.0711248	0.141589	0.0821174	0.123052	0.0534375	0.103091	0.0990051	0.0898219	0.121211	0.0996692	0.0741531	0.802477	0.796949	0.0558891	0.0501361	0.0690134	0.0996217	0.064991	0.191416	0.194347	0.033263	0.050211	0.0729157	0.0888638	0.0568525	0.0940972	0.111392	0.0589519	0.240654	0.109299	0.0669543	0.0818382	0.0534323	0.041977	0.0442337	0.0726524	0.0303924	0.0759678	0.0832111	0.0730943	0.0588503	0.0532177
Miao	0.959191	0.734085	0.150539	0.0775265	0.124367	0.0922884	0.0897785	0.126186	0.169892	0.0782387	0.117506	0.0563762	0.0996525	0.124385	0.0845809	0.149693	0.0977036	0.0864277	0.866326	0.799123	0.0294534	0.0587467	0.0852685	0.180635	0.141053	0.217802	0.214982	0.0644491	0.0689387	0.0600988	0.138856	0.0826885	0.111458	0.0972192	0.0982311	0.307465	0.121785	0.0929662	0.0889187	0.0752909	0.081014	0.0676949	0.0926465	0.0810186	0.124155	0.0704658	0.0324705	0.0671874	0.0973801
She	0.91237	0.708682	0.11235	0.0818912	0.156989	0.0725507	0.140217	0.116796	0.228854	0.104429	0.189561	0.144575	0.128334	0.138727	0.0652961	0.187683	0.138453	0.0812595	0.851894	0.930785	0.229749	0.0475529	0.108717	0.173102	0.121437	0.222199	0.235336	0.0520886	0.142648	0.112386	0.199259	0.112262	0.160101	0.149048	0.179005	0.264317	0.168483	0.0934629	0.0738297	0.139315	0.100712	0.0988683	0.0916843	0.0824102	0.0877157	0.158531	0.12326	0.0869794	0.0767202
Tujia	0.87046	0.692858	0.0545871	0.0496902	0.106366	0.0608244	0.137583	0.0819865	0.191745	0.112925	0.0781443	0.0672415	0.123761	0.0794819	0.0753728	0.146334	0.0959778	0.0857817	0.689755	0.771749	0.0276931	0.0467752	0.0956332	0.0838417	0.146043	0.219883	0.231678	0.0838777	0.0608569	0.0805994	0.114488	0.0788197	0.0470328	0.184211	0.0693668	0.22631	0.0757309	0.0910728	0.0872001	0.08197	0.0640272	0.0627013	0.0844137	0.0780128	0.0693214	0.0742021	0.0678606	0.0695345	0.071123
Daur	0.847515	0.731842	0.108731	0.104356	0.334407	0.142326	0.107181	0.0793692	0.206458	0.167781	0.182457	0.162323	0.14165	0.145673	0.156103	0.208226	0.150103	0.134122	0.861467	0.91011	0.0224122	0.0800511	0.107301	0.214751	0.113391	0.211938	0.324037	0.0949318	0.12668	0.146756	0.125802	0.0988525	0.132513	0.109624	0.132154	0.357147	0.147198	0.111932	0.118753	0.151358	0.0615118	0.0868717	0.151934	0.116643	0.155492	0.140268	0.05013	0.100221	0.106787
Hezhen	0.845652	0.850976	0.147954	0.0995941	0.197107	0.14537	0.127564	0.12527	0.200515	0.112039	0.179957	0.133439	0.149991	0.125962	0.159577	0.237885	0.188935	0.137773	0.916813	0.998299	0.126175	0.0850508	0.107584	0.151392	0.120626	0.228708	0.203195	0.111748	0.110191	0.113662	0.0861886	0.103344	0.149369	0.109845	0.0808398	0.256391	0.138942	0.138999	0.116966	0.134728	0.0739253	0.0944361	0.110048	0.0934873	0.130306	0.116209	0.085876	0.100921	0.0938049
Xibo	0.983405	0.758821	0.198257	0.0854623	0.240868	0.114398	0.133437	0.108879	0.207726	0.11311	0.172816	0.134367	0.150832	0.144171	0.155408	0.168012	0.141809	0.122212	0.908758	0.804489	0.112816	0.120104	0.108179	0.182645	0.16965	0.263391	0.264445	0.114863	0.156767	0.10719	0.124319	0.0943279	0.126452	0.145008	0.12898	0.343512	0.151462	0.0933698	0.14295	0.154697	0.114628	0.113702	0.132261	0.0754801	0.107859	0.106851	0.136326	0.127754	0.132019
Naxi	0.790026	0.573724	0	0.0580533	0.134079	0.0801146	0.114954	0.0751489	0.17261	0.0831887	0.12577	0.0514268	0.105542	0.0742256	0.0729405	0.0696559	0.0980392	0.0800517	0.80318	0.65715	0.0649734	0.0459419	0.0748754	0.13701	0.0804279	0.240963	0.148293	0.0374167	0.0818241	0.0815878	0.123255	0.0425574	0.0491793	0.130015	0.0764424	0.174554	0.108419	0.0640055	0.110023	0.0735706	0.0625898	0.0457111	0.0722247	0.078319	0.0924965	0.0384105	0.0860897	0.0683785	0.068339
Yi	0.899839	0.644234	0.0956567	0.0172756	0.110378	0.0447567	0.107959	0.0712884	0.152316	0.0875845	0.0780355	0.0482561	0.0873239	0.0669795	0.0668308	0.0731016	0.0893619	0.0570193	0.730558	0.770329	0.0451388	0.0399422	0.0553636	0.120037	0.0597518	0.12935	0.185405	0.0345024	0.0859137	0.0782401	0.0723932	0.0611475	0.0803662	0.116158	0.0904943	0.280139	0.127132	0.062919	0.090706	0.0885815	0.0538351	0.0414266	0.0431691	0.0641247	0.0574277	0.0679168	0.0470324	0.0134165	0.0286602
Tibet	0.800779	0.642173	0.040848	0.0400147	0.14659	0.0957794	0.0909012	0.0735785	0.0987534	0.0523069	0.0948532	0.0364241	0.0807756	0.0780927	0.0834516	0.101365	0.0526391	0.0809224	0.880454	0.774941	0.0601327	0.0667185	0.0925748	0.0740261	0.107154	0.230643	0.166583	0.0334305	0.0829276	0.0819385	0.0906044	0.0477377	0.070928	0.119093	0.0775996	0.240086	0.106659	0.0913211	0.0668523	0.0337662	0.0690906	0.0587123	0.0822753	0.0623991	0.0945662	0.0853761	0.0409442	0.0487967	0.0893799
Tu	0.760308	0.604887	0.0980204	0.0849739	0.227249	0.10388	0.165436	0.080547	0.177502	0.0719589	0.112903	0.0689429	0.0955186	0.06529	0.124569	0.109565	0.116017	0.0986461	0.812114	0.704901	0.0640304	0.0737737	0.109623	0.140895	0.0778706	0.281744	0.173149	0.080059	0.0918208	0.0335725	0.0974053	0.0918361	0.0977904	0.0871816	0.0959828	0.294881	0.170175	0.0907624	0.10796	0.0856468	0.0718999	0.103566	0.098447	0.0694406	0.114681	0.105105	0.118097	0.0761551	0.102919
Japan	0.832529	0.701407	0.108583	0.0680951	0.151446	0.0792194	0.099322	0.0876137	0.16866	0.08607	0.0952157	0.0807362	0.0958478	0.072461	0.093094	0.0840494	0.079582	0.076344	0.929535	0.874511	0.0882344	0.0530248	0.0804259	0.0849664	0.0805526	0.190595	0.191377	0.0291428	0.0728335	0.0678144	0.115584	0.0706557	0.0656566	0.116884	0.0849397	0.264515	0.126421	0.0741867	0.0531381	0.0851746	0.0402457	0.0550779	0.0742295	0.0681325	0.104099	0.0492004	0.0598141	0.0529653	0.0715039
KOR	0.885107	0.714138	0.0940316	0.0482862	0.139675	0.0778767	0.0572613	0.0869267	0.13579	0.0559639	0.113048	0.0249014	0.0847997	0.074939	0.0814246	0.110525	0.0924781	0.0770181	0.853604	0.897308	0.068997	0.0566913	0.0874207	0.110255	0.0856047	0.168079	0.13588	0.0426423	0.0623823	0.0622987	0.0763578	0.059377	0.0875947	0.0575108	0.0619276	0.291984	0.113766	0.052148	0.0747233	0.0817339	0.0373383	0.0594214	0.0822485	0.0761202	0.0745686	0.0638313	0.0537615	0.0446982	0.0578478
* The red-color of f3 statistics represents z-score > 3
[truncated: 67 more columns]

## Sheet: Table S5
Table S5. D-statistics with a form of D(Yoruba, Devil’s gate, ancients, present-day population)
	baOku1_atoft_ancient	baKarasuk5_atoft_ancient	irAltai2_atoft_ancient	irRus_atoft_ancient	Man_Bac	Oakaie1_all	Nui_Nap_all	Ban_Chiang	Vat_Komnou
KOR	0.0661	0.131	0.096	0.0741	0.116	0.1377	0.1888	0.0856	0.1766
Japan	0.0574	0.1229	0.0847	0.0699	0.1178	0.1284	0.1891	0.1302	0.1714
Tu	0.0174	0.0931	0.0696	0.039	0.0856	0.0878	0.1868	0.0468	0.1909
Tibet	0.0281	0.1081	0.0692	0.0436	0.0969	0.1041	0.1484	0.089	0.1409
Yi	0.0176	0.0944	0.0687	0.0464	0.0687	0.1071	0.1522	0.0841	0.0882
Naxi	0.0022	0.0863	0.0598	0.0278	0.0701	0.0794	0.1274	0.0835	0.1001
Xibo	0.0548	0.1234	0.0926	0.0644	0.0998	0.1257	0.1871	0.0894	0.1108
Hezhen	0.0555	0.1214	0.0831	0.0665	0.1356	0.1582	0.1931	0.1003	0.1713
Daur	0.038	0.1201	0.0868	0.0547	0.1081	0.1121	0.1152	0.0479	0.1201
Tujia	0.0286	0.0934	0.0645	0.045	0.0826	0.1063	0.1354	0.0538	0.1728
She	0.0659	0.1216	0.0856	0.0659	0.126	0.1534	0.237	0.1079	0.1927
Miao	0.0201	0.102	0.0747	0.0525	0.0946	0.0867	0.1501	0.0739	0.1123
Han	0.0331	0.1091	0.0668	0.0498	0.0915	0.1034	0.1724	0.0593	0.1623
Kin	0.0155	0.0887	0.0482	0.0279	0.0702	0.071	0.1713	0.0653	0.123
Igorot	0.0112	0.1046	0.0668	0.0353	0.0861	0.0707	0.0501	0.0648	0.0872
Ami	0.0447	0.0985	0.0745	0.0413	0.0846	0.0883	0.1032	0.0922	0.0961
Atayal	0.0368	0.1081	0.0745	0.0469	0.0853	0.0838	0.0563	0.1109	0.1479
Sonsogon	0.041	0.1024	0.0483	0.0334	0.065	0.0621	0.1569	0.0608	0.0611
Rungus	0.075	0.1104	0.0624	0.0554	0.0944	0.1367	0.1954	0.1098	0.1006
Dusun	0.0069	0.0891	0.0238	0.0112	0.0497	0.0868	0.0929	0.0772	0.1697
Dai	0.0448	0.1062	0.0524	0.0455	0.0748	0.0775	0.1309	0.1325	0.1188
Lahu	0.0222	0.0798	0.0439	0.0146	0.0599	0.0685	0.0815	-0.0219	0.0892
Thailand	0.019	0.0908	0.074	0.0323	0.0698	0.08	0.1633	0.08	0.1341
Mizoram	0.0188	0.0967	0.0406	0.0386	0.0615	0.0693	0.1647	0.0373	0.0916
Ulchi	0.0581	0.1305	0.1105	0.0788	0.1199	0.1455	0.139	0.0121	0.1836
Oroqen	0.0512	0.1258	0.0909	0.0685	0.1082	0.1227	0.1829	0.0872	0.1314
Nivkh	0.0721	0.1458	0.1268	0.0966	0.1276	0.1228	0.184	0.0472	0.1865
Yakut	0.0275	0.1019	0.077	0.0473	0.0885	0.0979	0.1294	0.0583	0.1187
Even	0.0701	0.1208	0.0768	0.0651	0.1134	0.112	0.2083	0.0264	0.1935
Mongolia	0.0561	0.1219	0.0782	0.0575	0.0857	0.1284	0.1454	0.085	0.2114
Buryat	0.0376	0.1141	0.0795	0.0591	0.0728	0.1241	0.1476	0.059	0.1482
Sireniki	0.0611	0.1084	0.0797	0.0607	0.0975	0.1315	0.1409	0.0082	0.1904
Naukan	0.0591	0.1218	0.0816	0.0616	0.1103	0.1065	0.1521	0.0556	0.1594
Chaplin	0.044	0.1018	0.0842	0.0459	0.0911	0.1144	0.1417	0.0723	0.1908
Koryak	0.0646	0.133	0.0993	0.0729	0.1209	0.138	0.2454	0.0488	0.1197
Itelman	0.0417	0.1096	0.0685	0.0455	0.0967	0.1185	0.1648	0.0966	0.1218
Nemendriq	-0.008	0.0663	0.0243	0.0084	0.0292	0.0075	0.1085	0.0004	0.0794
Nejehai	-0.0385	0.04	0.0008	-0.0318	0.0089	0.0074	0.0805	-0.0269	0.08
Burmese	0.0076	0.0636	0.0178	0.01	0.048	0.0639	0.0641	-0.0084	0.0923
Cosmomalay	0.0069	0.0786	0.0402	0.0237	0.0557	0.0563	0.1582	0.0601	0.1393
Orseletar	0.0026	0.04	-0.0082	-0.0072	0.0402	0.0272	0.2239	-0.003	0.0643
Cambodian	0.0605	0.0897	0.0465	0.033	0.0696	0.0649	0.18	0.0796	0.0983
Kusunda	-0.0043	0.0588	0.0036	-0.0036	0.0505	0.0569	0.1757	0.0333	0.0998
Kyrgyz	0.0094	0.0723	0.0303	0.0183	0.0634	0.058	0.0801	-0.0041	0.1064
Altai	0.0402	0.0738	0.0459	0.0289	0.0463	0.047	0.1249	0.001	0.116
Ket	0.0295	0.0745	0.0265	0.0187	0.0358	0.0774	0.1122	0.0199	0.1541
Tubalar	0.0188	0.0788	0.0264	0.0159	0.0412	0.063	0.0874	0.0144	0.0646
Mansi	0.0103	0.0649	0.0183	0.0003	0.0291	0.0538	0.088	-0.0528	0.1323
Chukchi	-0.0125	0.0516	0.0024	-0.0032	0.0246	0.0556	0.1503	0.0014	0.1636
Tlingit	-0.0247	0.047	0.0082	-0.0189	0.0282	0.0227	0.0463	0.022	0.0818
Aleut	-0.0038	0.0617	0.0148	0.0024	0.0461	0.0662	0.0842	0.0251	0.1243
Uygur	-0.01	0.0615	0.015	0.0019	0.0318	0.0853	0.1182	0.0477	0.0792
Hazara	0.0053	0.0672	0.0319	0.0018	0.0447	0.087	0.1428	0.0621	0.174
Maori	-0.01	0.0325	-0.0201	-0.0278	0.0045	0.0546	0.0313	0.0724	0.0073
Tamil	-0.0689	0.009	-0.034	-0.054	-0.0457	-0.0017	0.0629	-0.0606	-0.0058
Sinhalaese	-0.0471	-0.0002	-0.0429	-0.0739	-0.0389	0.0093	0.0852	-0.0986	-0.0108
Punjabi	-0.0331	0.0133	-0.0395	-0.0485	-0.0313	0.0008	0.0308	-0.0308	0.0434
Kapu	-0.05	0.0161	-0.035	-0.0482	-0.0184	0.017	0.0902	-0.0337	0.0454
Relli	-0.0568	0.024	-0.0217	-0.0355	-0.014	-0.0411	0.0026	-0.0435	0.0227
Mala	-0.0273	0.0139	-0.0246	-0.0477	-0.0277	-0.0051	0.0073	-0.0343	0.0165
Madiga	-0.0756	0.0015	-0.0387	-0.0593	-0.0282	-0.0275	0.0372	-0.0891	0.0747
Irula	-0.0704	0.0081	-0.0364	-0.0554	-0.03	-0.0154	0.0823	-0.0619	-0.0273
Bengali	-0.045	0.0259	-0.0225	-0.0371	0.0016	0.0444	0.1825	-0.0527	0.0971
Brahmin	-0.0857	-0.0044	-0.0505	-0.0624	-0.0254	-0.0196	0.0584	-0.1257	0.0282
Pathan	-0.0763	-0.0057	-0.0461	-0.0619	-0.0415	-0.0022	0.0338	-0.0319	0.0366
Kashmir	-0.0632	-0.0162	-0.0731	-0.0713	-0.0537	-0.0341	0.0501	0.0016	-0.0125
Gujarat	-0.0705	-0.0121	-0.0604	-0.0681	-0.052	-0.0302	-0.0003	-0.0726	0.0808
Burusho	-0.0475	0.0226	-0.0475	-0.0416	-0.0184	-0.0182	0.0854	0.0006	0.0395
Sindhi	-0.0778	-0.0161	-0.0631	-0.0752	-0.0661	-0.0356	0.0479	-0.0633	0.0161
Kalash	-0.0741	-0.0159	-0.0645	-0.0807	-0.0571	-0.0243	-0.0091	-0.1008	0.0327
Brahui	-0.0785	-0.0056	-0.0666	-0.0628	-0.0686	-0.0603	0.0402	-0.0642	0.0498
Makrani	-0.088	-0.0244	-0.0636	-0.0701	-0.0664	-0.0757	-0.0331	-0.1497	0.0632
Saami	-0.0429	0.0159	-0.05	-0.0642	-0.0366	-0.0074	0.1019	-0.0599	0.104
English	-0.0685	-0.026	-0.0721	-0.0835	-0.0775	-0.0425	0.0162	-0.0838	0.0508
Icelandic	-0.0595	-0.0243	-0.0848	-0.0822	-0.0669	-0.0436	0.0164	-0.0705	-0.0032
Polish	-0.0802	-0.0217	-0.0806	-0.08	-0.0722	-0.0468	-0.0954	-0.0185	-0.0356
Hungarian	-0.0735	-0.0125	-0.0738	-0.0737	-0.0437	-0.0312	0.0531	-0.0103	0.0266
French	-0.0955	-0.0235	-0.0768	-0.0914	-0.0586	-0.044	0.0695	-0.0657	0.0952
Finnish	-0.0745	-0.0142	-0.0663	-0.0833	-0.0673	-0.0463	0.0371	-0.0498	0.0149
Estonian	-0.065	-0.0185	-0.0736	-0.0863	-0.0626	0.0022	0.024	-0.0113	0.0274
Tuscan	-0.076	-0.0319	-0.0835	-0.0857	-0.0549	-0.033	0.0577	-0.0354	0.0793
Spanish	-0.1018	-0.0269	-0.0929	-0.0991	-0.0828	-0.0582	0.0023	-0.0785	0.0122
Basque	-0.0945	-0.0425	-0.0767	-0.0986	-0.0827	-0.0484	-0.0018	-0.0738	0.083
Sardinian	-0.0949	-0.0211	-0.0689	-0.0871	-0.0643	-0.055	0.0548	-0.0629	0.0063
Turkish	-0.068	-0.0128	-0.0657	-0.08	-0.0607	-0.0401	0.015	-0.0502	0.0189
Iranian	-0.1107	-0.0458	-0.0981	-0.1014	-0.0578	-0.0913	0.0128	-0.0999	0.0168

## Sheet: Table S6
Table S6. D-statistics analyzing ancient gene flow to present-day population a
	Ancient	X	Y	D stat	Z score	No. of SNP
Yoruba	Ust_Ishim_ancient	Hezhen	Japan	-0.0006	-0.197	288943
Yoruba	Ust_Ishim_ancient	Hezhen	Han	0.0021	0.676	288943
Yoruba	Ust_Ishim_ancient	Hezhen	KOR	0.0017	0.576	288943
Yoruba	Ust_Ishim_ancient	Ulchi	Japan	-0.0071	-2.459	288941
Yoruba	Ust_Ishim_ancient	Ulchi	Han	-0.0044	-1.33	288941
Yoruba	Ust_Ishim_ancient	Ulchi	KOR	-0.0048	-1.625	288941
Yoruba	Ust_Ishim_ancient	Oroqen	Japan	-0.0044	-1.508	288942
Yoruba	Ust_Ishim_ancient	Oroqen	Han	-0.0018	-0.581	288942
Yoruba	Ust_Ishim_ancient	Oroqen	KOR	-0.0022	-0.757	288942
Yoruba	Tianyuan	Hezhen	Japan	-0.0115	-3.621	252265
Yoruba	Tianyuan	Hezhen	Han	-0.0167	-4.645	252265
Yoruba	Tianyuan	Hezhen	KOR	-0.0105	-3.184	252265
Yoruba	Tianyuan	Ulchi	Japan	-0.0095	-3.005	252263
Yoruba	Tianyuan	Ulchi	Han	-0.0146	-4.168	252263
Yoruba	Tianyuan	Ulchi	KOR	-0.0085	-2.765	252263
Yoruba	Tianyuan	Oroqen	Japan	-0.0107	-3.36	252264
Yoruba	Tianyuan	Oroqen	Han	-0.0159	-4.672	252264
Yoruba	Tianyuan	Oroqen	KOR	-0.0098	-3.068	252264
Yoruba	Oakaie1	Hezhen	Japan	-0.0116	-1.851	48820
Yoruba	Oakaie1	Hezhen	Han	-0.0122	-1.861	48820
Yoruba	Oakaie1	Hezhen	KOR	-0.0093	-1.512	48820
Yoruba	Oakaie1	Ulchi	Japan	-0.0031	-0.484	48820
Yoruba	Oakaie1	Ulchi	Han	-0.0037	-0.522	48820
Yoruba	Oakaie1	Ulchi	KOR	-0.0007	-0.109	48820
Yoruba	Oakaie1	Oroqen	Japan	-0.0044	-0.707	48820
Yoruba	Oakaie1	Oroqen	Han	-0.005	-0.766	48820
Yoruba	Oakaie1	Oroqen	KOR	-0.0021	-0.33	48820
Yoruba	Nui_Nap	Hezhen	Japan	-0.0038	-0.387	17293
Yoruba	Nui_Nap	Hezhen	Han	0.0075	0.718	17293
Yoruba	Nui_Nap	Hezhen	KOR	0.0096	1.001	17293
Yoruba	Nui_Nap	Ulchi	Japan	-0.0117	-1.087	17293
Yoruba	Nui_Nap	Ulchi	Han	-0.0003	-0.026	17293
Yoruba	Nui_Nap	Ulchi	KOR	0.0016	0.149	17293
Yoruba	Nui_Nap	Oroqen	Japan	-0.0044	-0.424	17293
Yoruba	Nui_Nap	Oroqen	Han	0.0068	0.624	17293
Yoruba	Nui_Nap	Oroqen	KOR	0.0088	0.892	17293
Yoruba	Ban_Chiang	Hezhen	Japan	-0.0093	-1.073	22224
Yoruba	Ban_Chiang	Hezhen	Han	0.0009	0.097	22224
Yoruba	Ban_Chiang	Hezhen	KOR	-0.0087	-0.984	22224
Yoruba	Ban_Chiang	Ulchi	Japan	-0.0067	-0.798	22224
Yoruba	Ban_Chiang	Ulchi	Han	0.0033	0.357	22224
Yoruba	Ban_Chiang	Ulchi	KOR	-0.0062	-0.739	22224
Yoruba	Ban_Chiang	Oroqen	Japan	-0.0117	-1.326	22224
Yoruba	Ban_Chiang	Oroqen	Han	-0.0016	-0.168	22224
Yoruba	Ban_Chiang	Oroqen	KOR	-0.0112	-1.27	22224
Yoruba	Man_Bac	Hezhen	Japan	-0.0075	-2.049	128804
Yoruba	Man_Bac	Hezhen	Han	-0.0007	-0.179	128804
Yoruba	Man_Bac	Hezhen	KOR	-0.0047	-1.327	128804
Yoruba	Man_Bac	Ulchi	Japan	-0.0059	-1.552	128802
Yoruba	Man_Bac	Ulchi	Han	0.001	0.246	128802
Yoruba	Man_Bac	Ulchi	KOR	-0.003	-0.796	128802
Yoruba	Man_Bac	Oroqen	Japan	-0.0064	-1.797	128803
Yoruba	Man_Bac	Oroqen	Han	0.0004	0.105	128803
Yoruba	Man_Bac	Oroqen	KOR	-0.0036	-0.979	128803
Yoruba	Man_Bac	Hezhen	Japan	-0.0052	-1.579	162016
Yoruba	Man_Bac	Hezhen	Han	-0.0017	-0.483	162016
Yoruba	Man_Bac	Hezhen	KOR	-0.0044	-1.346	162016
Yoruba	Man_Bac	Ulchi	Japan	-0.0009	-0.264	162014
Yoruba	Man_Bac	Ulchi	Han	0.0026	0.724	162014
Yoruba	Man_Bac	Ulchi	KOR	-0.0001	-0.022	162014
Yoruba	Man_Bac	Oroqen	Japan	-0.0048	-1.539	162015
Yoruba	Man_Bac	Oroqen	Han	-0.0013	-0.391	162015
Yoruba	Man_Bac	Oroqen	KOR	-0.004	-1.268	162015
Yoruba	baOku1_atoft_ancient	Hezhen	Japan	-0.0109	-1.921	65895
Yoruba	baOku1_atoft_ancient	Hezhen	Han	-0.0145	-2.416	65895
Yoruba	baOku1_atoft_ancient	Hezhen	KOR	-0.007	-1.262	65895
Yoruba	baOku1_atoft_ancient	Ulchi	Japan	-0.0152	-2.689	65895
Yoruba	baOku1_atoft_ancient	Ulchi	Han	-0.0187	-3.044	65895
Yoruba	baOku1_atoft_ancient	Ulchi	KOR	-0.0112	-1.911	65895
Yoruba	baOku1_atoft_ancient	Oroqen	Japan	-0.0064	-1.157	65895
Yoruba	baOku1_atoft_ancient	Oroqen	Han	-0.01	-1.681	65895
Yoruba	baOku1_atoft_ancient	Oroqen	KOR	-0.0025	-0.452	65895
Yoruba	irAltai	Hezhen	Japan	-0.0098	-3.011	165055
Yoruba	irAltai	Hezhen	Han	-0.0141	-4.096	165055
Yoruba	irAltai	Hezhen	KOR	-0.0082	-2.575	165055
Yoruba	irAltai	Ulchi	Japan	-0.0124	-3.727	165055
Yoruba	irAltai	Ulchi	Han	-0.0165	-4.715	165055
Yoruba	irAltai	Ulchi	KOR	-0.0108	-3.263	165055
Yoruba	irAltai	Oroqen	Japan	-0.0153	-4.856	165055
Yoruba	irAltai	Oroqen	Han	-0.0196	-5.986	165055
Yoruba	irAltai	Oroqen	KOR	-0.0138	-4.369	165055
Yoruba	Vat_Komnou	Hezhen	Japan	0.0066	0.631	13741
Yoruba	Vat_Komnou	Hezhen	Han	0.0155	1.322	13741
Yoruba	Vat_Komnou	Hezhen	KOR	0.0091	0.807	13741
Yoruba	Vat_Komnou	Ulchi	Japan	0.0094	0.888	13741
Yoruba	Vat_Komnou	Ulchi	Han	0.0182	1.602	13741
Yoruba	Vat_Komnou	Ulchi	KOR	0.0119	1.089	13741
Yoruba	Vat_Komnou	Oroqen	Japan	0.0039	0.359	13741
Yoruba	Vat_Komnou	Oroqen	Han	0.0129	1.111	13741
Yoruba	Vat_Komnou	Oroqen	KOR	0.0065	0.607	13741
Yoruba	irRus_atoft_ancient	Hezhen	Japan	-0.0123	-3.308	147293
Yoruba	irRus_atoft_ancient	Hezhen	Han	-0.0133	-3.283	147293
Yoruba	irRus_atoft_ancient	Hezhen	KOR	-0.0117	-3.139	147293
Yoruba	irRus_atoft_ancient	Ulchi	Japan	-0.0126	-3.409	147293
Yoruba	irRus_atoft_ancient	Ulchi	Han	-0.0136	-3.274	147293
Yoruba	irRus_atoft_ancient	Ulchi	KOR	-0.012	-3.136	147293
Yoruba	irRus_atoft_ancient	Oroqen	Japan	-0.0134	-3.457	147293
Yoruba	irRus_atoft_ancient	Oroqen	Han	-0.0144	-3.337	147293
Yoruba	irRus_atoft_ancient	Oroqen	KOR	-0.0128	-3.185	147293
Yoruba	baKarasuk_ancient	Hezhen	Japan	-0.0104	-4.336	180542
Yoruba	baKarasuk_ancient	Hezhen	Han	-0.0127	-4.864	180542
Yoruba	baKarasuk_ancient	Hezhen	KOR	-0.009	-3.759	180542
Yoruba	baKarasuk_ancient	Ulchi	Japan	-0.0143	-5.82	180542
Yoruba	baKarasuk_ancient	Ulchi	Han	-0.0165	-6.167	180542
Yoruba	baKarasuk_ancient	Ulchi	KOR	-0.0129	-5.208	180542
Yoruba	baKarasuk_ancient	Oroqen	Japan	-0.018	-7.245	180542
Yoruba	baKarasuk_ancient	Oroqen	Han	-0.0202	-7.262	180542
Yoruba	baKarasuk_ancient	Oroqen	KOR	-0.0166	-6.538	180542
Yoruba	Devil's gate	Hezhen	Japan	-0.0255	-2.563	17058
Yoruba	Devil's gate	Hezhen	Han	-0.0411	-3.744	17058
Yoruba	Devil's gate	Hezhen	KOR	-0.0208	-2.07	17058
Yoruba	Devil's gate	Ulchi	Japan	-0.0258	-2.47	17058
Yoruba	Devil's gate	Ulchi	Han	-0.0412	-3.852	17058
Yoruba	Devil's gate	Ulchi	KOR	-0.021	-2.033	17058
Yoruba	Devil's gate	Oroqen	Japan	-0.0111	-1.062	17058
Yoruba	Devil's gate	Oroqen	Han	-0.0266	-2.35	17058
Yoruba	Devil's gate	Oroqen	KOR	-0.0063	-0.607	17058
a D statistics with a form of D(X,Y,Ancient,Yoruba) analysis, where X and Y were present-day Esi and EAb individual having high genetic affinity with Korean (Fig 2C)

## Sheet: Table S7
Table S7. D-statistics with a form of D(Yoruba, Man Bac, ancients, present-day population)
	Devil's gate	baOku1_atoft_ancient	baKarasuk5_atoft_ancient	irAltai1_atoft_ancient	irRus_atoft_ancient	Oakaie1_all	Nui_Nap_all	Ban_Chiang	Vat_Komnou
KOR	0.0443	0.0451	0.0567	0.0467	0.0146	0.1341	0.0837	0.0955	0.0587
Japan	0.0456	0.0429	0.0544	0.044	0.0152	0.1267	0.0851	0.0893	0.0669
Tu	0.0297	0.0345	0.0483	0.0418	0.0069	0.1187	0.0661	0.077	0.0621
Tibet	0.041	0.0386	0.0535	0.037	0.011	0.1233	0.0738	0.0961	0.0602
Yi	0.0357	0.0304	0.0536	0.0332	0.0119	0.1275	0.0856	0.0933	0.0426
Naxi	0.0074	0.0323	0.0525	0.041	0.012	0.1251	0.0691	0.0954	0.0556
Xibo	0.0477	0.046	0.0605	0.0526	0.0199	0.1275	0.079	0.1035	0.0554
Hezhen	0.0584	0.0419	0.0601	0.0536	0.0181	0.1396	0.0835	0.0975	0.0765
Daur	0.0488	0.0427	0.0556	0.0473	0.0131	0.1226	0.0779	0.1094	0.0713
Tujia	0.03	0.0353	0.0534	0.0446	0.0139	0.1333	0.0778	0.1053	0.0693
She	0.0402	0.0517	0.0645	0.0569	0.0251	0.1407	0.0926	0.107	0.062
Miao	0.0706	0.051	0.0656	0.0441	0.0238	0.1487	0.093	0.1142	0.0651
Han	0.0462	0.044	0.0629	0.0515	0.0222	0.1394	0.0801	0.1046	0.069
Kin	0.053	0.0351	0.0518	0.0481	0.0119	0.134	0.0834	0.1012	0.0646
Igorot	-0.0218	0.0396	0.0566	0.0517	0.0162	0.1333	0.0812	0.0931	0.0634
Ami	0.0375	0.0449	0.0601	0.0569	0.0198	0.1324	0.0923	0.0948	0.0656
Atayal	0.0533	0.0379	0.0622	0.0531	0.0191	0.1436	0.0748	0.1057	0.0444
Sonsogon	0.0623	0.0332	0.0541	0.0452	0.0118	0.131	0.0571	0.0899	0.0698
Rungus	0.0643	0.035	0.0549	0.0441	0.0125	0.1282	0.0811	0.0984	0.0746
Dusun	0.0678	0.0415	0.0586	0.0404	0.016	0.1247	0.0903	0.1071	0.0778
Dai	0.0322	0.0438	0.0602	0.0521	0.02	0.1394	0.0771	0.1154	0.0846
Lahu	0.0216	0.0462	0.0582	0.0503	0.0192	0.135	0.0802	0.1113	0.0628
Thailand	0.0217	0.0286	0.051	0.0362	0.0098	0.1213	0.079	0.089	0.0425
Mizoram	0.047	0.035	0.0412	0.0332	0.0003	0.1175	0.0782	0.0906	0.0412
Ulchi	0.0554	0.0454	0.0594	0.0508	0.0186	0.1266	0.09	0.0865	0.0483
Oroqen	0.0131	0.0387	0.063	0.0539	0.0203	0.1307	0.0819	0.0903	0.0576
Nivkh	0.0478	0.0418	0.0555	0.0461	0.0145	0.127	0.0654	0.0947	0.0637
Yakut	0.0189	0.0371	0.057	0.0479	0.0137	0.1221	0.0831	0.088	0.0531
Even	0.0357	0.0407	0.0621	0.0531	0.0181	0.1189	0.0729	0.0831	0.0473
Mongolia	0.0051	0.0289	0.0498	0.038	0.0072	0.1137	0.0673	0.0769	0.0574
Buryat	0.0392	0.0336	0.0533	0.0447	0.0117	0.1125	0.0492	0.0908	0.0487
Sireniki	0.0433	0.0472	0.064	0.0615	0.0201	0.1251	0.0684	0.0629	0.0628
Naukan	0.0405	0.0449	0.0609	0.0468	0.0149	0.1163	0.06	0.0942	0.0521
Chaplin	0.0057	0.0581	0.061	0.0575	0.0195	0.1195	0.0787	0.1008	0.0619
Koryak	0.0082	0.0411	0.0616	0.0525	0.0178	0.1284	0.0746	0.0748	0.0364
Itelman	0.0247	0.0387	0.056	0.0496	0.0127	0.1339	0.066	0.0802	0.0603
Nemendriq	0.013	0.0167	0.0312	0.0202	-0.012	0.0991	0.0434	0.0723	0.0352
Nejehai	-0.015	0.0173	0.0274	0.0117	-0.0167	0.093	0.0275	0.0568	0.0284
Burmese	0.0535	0.0285	0.0487	0.0369	0.0064	0.1117	0.0589	0.0598	0.0251
Cosmomalay	0.0188	0.0271	0.0409	0.023	-0.0003	0.116	0.0579	0.0758	0.0534
Orseletar	0.0221	0.0402	0.0446	0.0451	0.0035	0.1163	0.0736	0.0823	0.04
Cambodian	0.0337	0.0281	0.0467	0.0354	0.0045	0.1192	0.0646	0.0924	0.0544
Kusunda	0.0083	0.0083	0.0281	0.0162	-0.0105	0.0802	0.0455	0.0705	0.0459
Kyrgyz	0.0163	0.0291	0.0455	0.0401	0.0026	0.1112	0.0493	0.066	0.0346
Altai	0.0263	0.0259	0.0482	0.0329	0.0054	0.1081	0.0666	0.0744	0.0343
Ket	0.0447	0.0296	0.0504	0.0397	0.0043	0.104	0.0587	0.0657	0.0494
Tubalar	0.0005	0.0243	0.0453	0.038	-0.0001	0.1021	0.0524	0.0647	0.0338
Mansi	-0.0173	0.025	0.0416	0.0279	-0.0035	0.1027	0.0293	0.0668	0.0363
Chukchi	-0.0036	0.0101	0.0327	0.0162	-0.0131	0.0861	0.0492	0.0843	0.0341
Tlingit	0.0093	0.018	0.0378	0.0237	-0.0067	0.0885	0.0321	0.0504	0.0325
Aleut	0.0268	0.0238	0.0455	0.0351	0.0023	0.099	0.0407	0.0812	0.0502
Uygur	-0.0092	0.0114	0.0274	0.0229	-0.014	0.0926	0.0378	0.048	0.0185
Hazara	0.0622	0.0056	0.0297	0.0287	-0.0154	0.086	0.0359	0.0715	0.0438
Maori	-0.0264	-0.0031	0.0101	0.0008	-0.0318	0.0719	0.0165	0.0323	0.0177
Tamil	-0.0093	-0.0144	0.0013	-0.0077	-0.0389	0.0494	-0.0011	0.0216	-0.0208
Sinhalaese	-0.1064	-0.0198	0.0006	-0.0107	-0.0409	0.0431	-0.0182	0.0179	-0.0226
Punjabi	-0.0401	-0.0147	0.0038	-0.0083	-0.0408	0.0579	0.0142	0.0247	-0.0119
Kapu	-0.0366	-0.0001	0.011	-0.0009	-0.0351	0.0608	0.0091	0.0237	-0.0065
Relli	-0.0563	-0.0075	0.0132	-0.0009	-0.0333	0.0565	0.0139	0.0337	-0.0067
Mala	-0.0186	-0.0124	0.0057	-0.0049	-0.0383	0.0578	0.0202	0.0307	-0.0118
Madiga	-0.0048	-0.0077	0.0166	-0.0004	-0.0244	0.0658	0.0193	0.0381	-0.0016
Irula	-0.0465	-0.0141	-0.0016	-0.0188	-0.0405	0.0544	-0.0049	0.0204	-0.0359
Bengali	-0.011	0.0022	0.0166	-0.0037	-0.0267	0.0732	0.0212	0.0301	0.003
Brahmin	-0.0582	-0.0136	0.0031	-0.0042	-0.0358	0.0573	-0.0052	0.0189	-0.0129
Pathan	-0.0345	-0.0151	0.0084	-0.0041	-0.0358	0.0568	0.0033	0.0369	-0.0021
Kashmir	-0.0257	-0.0127	0.0087	0.0041	-0.0324	0.0571	0.0101	0.0375	-0.0039
Gujarat	-0.0611	-0.0177	0.001	-0.0106	-0.0401	0.0468	-0.0015	0.0201	-0.0029
Burusho	-0.0414	0.0033	0.0112	0.0085	-0.0311	0.068	0.0152	0.0494	-0.014
Sindhi	-0.0314	-0.0149	0.0038	-0.0093	-0.0378	0.0506	0.0017	0.0279	-0.0025
Kalash	-0.0424	-0.0033	0.0105	0.0022	-0.0315	0.0517	-0.0199	0.028	0.004
Brahui	-0.0424	-0.0204	-0.0008	-0.0108	-0.0408	0.0439	-0.0074	0.0096	-0.0038
Makrani	-0.0686	-0.0284	-0.0124	-0.0251	-0.0553	0.0332	-0.0186	0.0038	-0.0513
Saami	-0.051	0.015	0.0302	0.0231	-0.0131	0.0615	0.0365	0.0459	0.0227
English	-0.0286	-0.0045	0.0062	-0.0016	-0.0331	0.0491	0.0003	0.0253	0.0126
Icelandic	-0.0305	-0.005	0.0123	0.0012	-0.0292	0.0479	-0.0104	0.0289	0.0122
Polish	-0.048	-0.0011	0.0157	-0.0007	-0.0295	0.0626	-0.0018	0.0267	0.03
Hungarian	-0.0588	-0.0099	0.0066	-0.001	-0.035	0.0502	-0.0031	0.029	0.0056
French	-0.0415	-0.0061	0.0137	0.0027	-0.0329	0.0457	-0.007	0.0156	-0.0107
Finnish	-0.0378	0.0008	0.0152	0.0044	-0.028	0.0563	0.012	0.0293	0.0019
Estonian	-0.0341	-0.0135	0.0101	-0.0032	-0.0323	0.0551	-0.0009	0.0437	0.0358
Tuscan	-0.0295	-0.0188	0.0013	-0.0075	-0.0426	0.0414	-0.004	0.0199	0.0063
Spanish	-0.0436	-0.0155	-0.0019	-0.0142	-0.0449	0.0456	-0.0086	0.0238	-0.0021
Basque	-0.0502	-0.015	0.0032	-0.0017	-0.0393	0.0497	-0.0109	0.0167	0.0127
Sardinian	-0.0427	-0.0222	-0.0024	-0.0192	-0.0477	0.0343	-0.005	0.0142	-0.0191
Turkish	-0.0301	-0.0167	0.001	-0.0105	-0.0416	0.0444	-0.0049	0.0209	-0.0036
Iranian	-0.0398	-0.027	-0.0089	-0.0208	-0.0523	0.0348	-0.0119	0.0086	-0.0166

## Sheet: Table S8
Table S8. Outgroup f3(Korean, present-day population, Yoruba) analysis
source1	source2	target	f3	std	z	snps	scaledF3	lat	long
KOR	Japan	Yoruba	0.162178	0.001613	100.525	205320	1	36.2048	138.253
KOR	Han	Yoruba	0.162002	0.001627	99.593	206572	0.99891	25.05	117.01
KOR	She	Yoruba	0.161644	0.001748	92.458	199957	0.996693	27	119
KOR	Miao	Yoruba	0.160831	0.001686	95.389	201578	0.991658	28	109
KOR	Tujia	Yoruba	0.160808	0.001648	97.59	201465	0.991515	29	109
KOR	Xibo	Yoruba	0.160374	0.001637	97.966	201826	0.988827	43.4979	81.5
KOR	Hezhen	Yoruba	0.160241	0.001655	96.795	201599	0.988004	47.4976	133.5
KOR	Tibet	Yoruba	0.160139	0.001612	99.317	203106	0.987372	29.6525	91.1721
KOR	Ami	Yoruba	0.160002	0.001656	96.615	201467	0.986523	22.8431	121.185
KOR	Ulchi	Yoruba	0.159398	0.001689	94.347	201561	0.982783	52.37	140.45
KOR	Yi	Yoruba	0.1593	0.001631	97.663	201768	0.982176	28	103
KOR	Igorot	Yoruba	0.159127	0.001728	92.076	200045	0.981104	17.1	121
KOR	Atayal	Yoruba	0.159022	0.001744	91.172	199924	0.980454	24.6117	121.296
KOR	Oroqen	Yoruba	0.158745	0.001667	95.244	201684	0.978738	50.4339	126.5
KOR	Nivkh	Yoruba	0.158743	0.001683	94.324	201271	0.978726	54.5	136.5
KOR	Naxi	Yoruba	0.158388	0.001639	96.615	203185	0.976527	26	100
KOR	Daur	Yoruba	0.158368	0.001725	91.807	200254	0.976403	48.4975	124
KOR	Dai	Yoruba	0.158258	0.001633	96.935	201882	0.975722	25.0458	102.71
KOR	Kin	Yoruba	0.158075	0.001666	94.866	201920	0.974589	10.8189	106.652
KOR	Lahu	Yoruba	0.157578	0.00162	97.253	201820	0.971511	22	100
KOR	Rungus	Yoruba	0.156736	0.001711	91.582	199773	0.966296	6.9	116.8
KOR	Sonsogon	Yoruba	0.156162	0.001789	87.305	199781	0.962741	6.5	116.7
KOR	Dusun	Yoruba	0.156023	0.001718	90.816	200205	0.96188	4.7	114.7
KOR	Tu	Yoruba	0.155837	0.001613	96.6	202213	0.960728	36	101
KOR	Mizoram	Yoruba	0.155596	0.001689	92.125	199773	0.959235	23.7271	92.7176
KOR	Even	Yoruba	0.154337	0.001588	97.206	203871	0.951438	57.53	135.88
KOR	Mongolia	Yoruba	0.152968	0.001632	93.742	202300	0.942959	46.8625	103.847
KOR	Buryat	Yoruba	0.152905	0.001653	92.498	202556	0.942569	52.6	104.3
KOR	Koryak	Yoruba	0.152769	0.001624	94.057	201609	0.941727	64.1	167.9
KOR	Yakut	Yoruba	0.152695	0.001667	91.595	202377	0.941269	62.9829	129.5
KOR	Thailand	Yoruba	0.152643	0.001615	94.505	202015	0.940947	15.87	100.993
KOR	Itelman	Yoruba	0.152176	0.001714	88.773	200399	0.938054	57	157
KOR	Sireniki	Yoruba	0.151959	0.001651	92.061	200502	0.93671	64.4	173.9
KOR	Chaplin	Yoruba	0.151173	0.001675	90.254	200396	0.931842	64.48	172.86
KOR	Naukan	Yoruba	0.150626	0.001655	91.005	201961	0.928455	66.02	169.71
KOR	Cambodian	Yoruba	0.149918	0.001631	91.906	202736	0.92407	12	105
KOR	Cosmomalay	Yoruba	0.149298	0.001641	90.989	202918	0.92023	1.305	103.85
KOR	Burmese	Yoruba	0.148392	0.001684	88.132	200757	0.914619	17	96.7
KOR	Orseletar	Yoruba	0.147134	0.001718	85.643	201439	0.906828	4.2105	101.976
KOR	Altai	Yoruba	0.144894	0.001655	87.533	203472	0.892954	56.3	82.8
KOR	Kyrgyz	Yoruba	0.144132	0.001587	90.795	203773	0.888235	42.9	74.6
KOR	Nemendriq	Yoruba	0.143471	0.001632	87.933	202543	0.884141	4.2105	101.976
KOR	Kusunda	Yoruba	0.14287	0.001678	85.122	200719	0.880419	28.0725	84.2595
KOR	Ket	Yoruba	0.140603	0.001657	84.85	203675	0.866379	63.8	87.4
KOR	Tubalar	Yoruba	0.14053	0.001623	86.579	203943	0.865927	51.1333	87
KOR	Nejehai	Yoruba	0.139637	0.001645	84.894	202294	0.860396	4.2105	101.976
KOR	Aleut	Yoruba	0.13701	0.001594	85.951	204376	0.844126	55.18	166
KOR	Hazara	Yoruba	0.136146	0.001757	77.498	201674	0.838775	33.4986	70
KOR	Uygur	Yoruba	0.133809	0.001603	83.467	204929	0.824301	44	81
KOR	Chukchi	Yoruba	0.132985	0.001579	84.22	202063	0.819198	69	169
KOR	Tlingit	Yoruba	0.128466	0.001544	83.225	205458	0.79121	53	158.65
KOR	Relli	Yoruba	0.124113	0.001665	74.534	202115	0.764251	17.7	83.3
KOR	Bengali	Yoruba	0.123123	0.001514	81.35	205579	0.758119	23.7	90.4
KOR	Madiga	Yoruba	0.122638	0.001609	76.212	202325	0.755116	17.72	83.32
KOR	Kapu	Yoruba	0.120908	0.001509	80.126	205559	0.744401	17.7	83.3
KOR	Mala	Yoruba	0.120762	0.001548	78.032	205244	0.743497	17.7	83.3
KOR	Irula	Yoruba	0.120616	0.001508	79.976	205248	0.742593	13.5	80
KOR	Burusho	Yoruba	0.120046	0.001583	75.818	202665	0.739063	36.4984	74
KOR	Punjabi	Yoruba	0.119759	0.001492	80.253	208089	0.737285	31.5	74.3
KOR	Sinhalaese	Yoruba	0.118915	0.001576	75.442	202340	0.732058	7.26802	79.8616
KOR	Tamil	Yoruba	0.11804	0.001481	79.68	205846	0.726639	11.1271	78.6569
KOR	Brahmin	Yoruba	0.117923	0.001542	76.468	206021	0.725914	17.7	83.3
KOR	Kashmir	Yoruba	0.117523	0.001606	73.17	202820	0.723437	33.7782	76.5762
KOR	Gujarat	Yoruba	0.115603	0.001511	76.521	206084	0.711546	23.0225	72.5714
KOR	Kalash	Yoruba	0.114026	0.00148	77.021	206044	0.701779	35.9937	71.5

## Sheet: Table S9
Table S9. mtDNA depth for ancient genomes
SampleID	PrintName	chrM Depth
I0626	Man Bac	8.17026
I0627	Man Bac	13.56
I10973	Man Bac	1.31716
I1135	Man Bac	5.85938
I1137	Man Bac	0.597139
I1680	Vat Komnou	1.95763
I1859	Man Bac	2.20297
I2497	Nui Nap	49.4822
I2731	Man Bac	13.3032
I2947	Man Bac	1.44414
I2948	Nui Nap	1.41451
I4011	Oakaie 1	0.870843
I4012	Oakaie 1	0.723942
I4458	Ban Chiang	1.99511
I8970	Ban Chiang	4.16404
I8974	Ban Chiang	2.11443
I8977	Ban Chiang	2.03953
I8978	Ban Chiang	0.863178
MOS4_merge	DevilsGate2	2.754
MOS5_merge	DevilsGate1	9.75871
RISE493	baKarasuk	57.1065
RISE495	baKarasuk	188.83
RISE496	baKarasuk	98.0695
RISE497	baKarasuk	205.042
RISE499	baKarasuk	73.9544
RISE500	baAndrov	24.9508
RISE502	baKarasuk	67.7836
RISE504	irRus	70.4411
RISE516	baOku	80.6507
RISE600	irAltai	125.034
RISE601	irAltai	108.361
RISE602	irAltai	70.5986
